# Supplementary material for: Mycorrhizal control of microbial gene transcription and taxonomic composition in the rhizosphere and bulk soil
Source: ISME J. 2025 Dec 19;19(1):wraf282. doi: 10.1093/ismejo/wraf282 (PMC12766751; doi:10.1093/ismejo/wraf282)
Supplement: Wright_et-al_SuppData_final_wraf282 [file wright_et-al_suppdata_final_wraf282.xlsx]

## Sheet: CTLvsDAOM_RC_up
	baseMean	log2FoldChange	lfcSE	pvalue	padj	diffexpressed	Entry	Protein_names	Gene_names	Protein_families	Gene_Ontology_biological_process	Gene_Ontology_cellular.component	Gene_Ontology_molecular_function	Gene_Ontology	Gene_Ontology_IDs	Pathway	pH_dependence	PubMed_ID	Domain_CC	Length
A0A125QHP4	112.157	7.80399	1.06429	2.7646e-10	3.37362e-08	UP	A0A125QHP4	Glutamate-pyruvate aminotransferase AlaA (EC 2.6.1.2)	alaA PFLmoz3_05098	Unknown	biosynthetic process; nitrogen compound metabolic process; organic substance metabolic process	Unknown	L-alanine:2-oxoglutarate aminotransferase activity [GO:0004021]; pyridoxal phosphate binding [GO:0030170]	L-alanine:2-oxoglutarate aminotransferase activity [GO:0004021]; pyridoxal phosphate binding [GO:0030170]; biosynthetic process [GO:0009058]; nitrogen compound metabolic process [GO:0006807]; organic substance metabolic process [GO:0071704]	GO:0004021; GO:0006807; GO:0009058; GO:0030170; GO:0071704	Unknown	Unknown	Unknown	Unknown	221
A0A7X5V2Q4	13.3478	7.70114	0.985575	0.000632141	0.00255878	UP	A0A7X5V2Q4	Polyhydroxyalkanoate synthase (EC 2.3.1.-)	FHR20_003099	Unknown	poly-hydroxybutyrate biosynthetic process	cytoplasm [GO:0005737]	acyltransferase activity [GO:0016746]	cytoplasm [GO:0005737]; acyltransferase activity [GO:0016746]; poly-hydroxybutyrate biosynthetic process [GO:0042619]	GO:0005737; GO:0016746; GO:0042619	Unknown	Unknown	Unknown	Unknown	580
T1A8L5	114.804	7.68912	1.00095	1.31039e-10	2.19015e-08	UP	T1A8L5	DNA-directed RNA polymerase (EC 2.7.7.6)	B1A_12478	Unknown	DNA-templated transcription	DNA-directed RNA polymerase complex [GO:0000428]	DNA binding [GO:0003677]; DNA-directed 5'-3' RNA polymerase activity [GO:0003899]	DNA-directed RNA polymerase complex [GO:0000428]; DNA binding [GO:0003677]; DNA-directed 5'-3' RNA polymerase activity [GO:0003899]; DNA-templated transcription [GO:0006351]	GO:0000428; GO:0003677; GO:0003899; GO:0006351	Unknown	Unknown	24430486	Unknown	111
J2P6Q3	9.18684	7.688	0.8853	0.00124854	0.00446955	UP	J2P6Q3	ABC-type nitrate/sulfonate/bicarbonate transport system, permease component	PMI22_03089	Binding-protein-dependent transport system permease family	transmembrane transport	ATP-binding cassette (ABC) transporter complex [GO:0043190]	Unknown	ATP-binding cassette (ABC) transporter complex [GO:0043190]; transmembrane transport [GO:0055085]	GO:0043190; GO:0055085	Unknown	Unknown	23045501	Unknown	173
A0A1Y2QJV7	48.5464	7.63891	1.03181	1.55706e-07	3.71278e-06	UP	A0A1Y2QJV7	Trigger factor (TF) (EC 5.2.1.8) (PPIase)	tig CAP40_08840	FKBP-type PPIase family, Tig subfamily	cell cycle; cell division; protein folding; protein transport	cytoplasm [GO:0005737]	peptidyl-prolyl cis-trans isomerase activity [GO:0003755]	cytoplasm [GO:0005737]; peptidyl-prolyl cis-trans isomerase activity [GO:0003755]; cell cycle [GO:0007049]; cell division [GO:0051301]; protein folding [GO:0006457]; protein transport [GO:0015031]	GO:0003755; GO:0005737; GO:0006457; GO:0007049; GO:0015031; GO:0051301	Unknown	Unknown	Unknown	DOMAIN: Consists of 3 domains; the N-terminus binds the ribosome, the middle domain has PPIase activity, while the C-terminus has intrinsic chaperone activity on its own. {ECO:0000256|HAMAP-Rule:MF_00303}.	532
A0A1Y1J2W0	56.2	7.62227	1.04079	5.10024e-08	1.61534e-06	UP	A0A1Y1J2W0	Aspartate/glutamate leucyltransferase (EC 2.3.2.29)	ate bpt CTR2_3448 CTTA_2905	R-transferase family, Bpt subfamily	ubiquitin-dependent protein catabolic process via the N-end rule pathway	cytoplasm [GO:0005737]	arginyltransferase activity [GO:0004057]; leucyltransferase activity [GO:0008914]	cytoplasm [GO:0005737]; arginyltransferase activity [GO:0004057]; leucyltransferase activity [GO:0008914]; ubiquitin-dependent protein catabolic process via the N-end rule pathway [GO:0071596]	GO:0004057; GO:0005737; GO:0008914; GO:0071596	Unknown	Unknown	Unknown	Unknown	256
B2UC69	64.5453	7.61718	1.08151	5.73887e-08	1.75078e-06	UP	B2UC69	Porin	Rpic_1665 Rpic_2951	OprB family	carbohydrate transport; ion transport	cell outer membrane [GO:0009279]; pore complex [GO:0046930]	porin activity [GO:0015288]	cell outer membrane [GO:0009279]; pore complex [GO:0046930]; porin activity [GO:0015288]; carbohydrate transport [GO:0008643]; ion transport [GO:0006811]	GO:0006811; GO:0008643; GO:0009279; GO:0015288; GO:0046930	Unknown	Unknown	Unknown	Unknown	482
A0A3S4MX61	19.4365	7.57531	0.951743	3.28183e-05	0.000229606	UP	A0A3S4MX61	DNA repair protein RadA	kaiC radA NCTC13519_04835	RecA family, RadA subfamily	phosphorylation; recombinational repair	Unknown	ATP binding [GO:0005524]; ATP-dependent DNA damage sensor activity [GO:0140664]; damaged DNA binding [GO:0003684]; hydrolase activity [GO:0016787]; kinase activity [GO:0016301]; metal ion binding [GO:0046872]	ATP binding [GO:0005524]; ATP-dependent DNA damage sensor activity [GO:0140664]; damaged DNA binding [GO:0003684]; hydrolase activity [GO:0016787]; kinase activity [GO:0016301]; metal ion binding [GO:0046872]; phosphorylation [GO:0016310]; recombinational repair [GO:0000725]	GO:0000725; GO:0003684; GO:0005524; GO:0016301; GO:0016310; GO:0016787; GO:0046872; GO:0140664	Unknown	Unknown	Unknown	DOMAIN: The middle region has homology to RecA with ATPase motifs including the RadA KNRFG motif, while the C-terminus is homologous to Lon protease. {ECO:0000256|HAMAP-Rule:MF_01498}.	453
A0A1I1DEA6	31.274	7.40861	0.896407	6.28094e-06	6.0887e-05	UP	A0A1I1DEA6	Homoserine dehydrogenase (EC 1.1.1.3)	SAMN04487968_101171	Homoserine dehydrogenase family	isoleucine biosynthetic process; methionine biosynthetic process; threonine biosynthetic process	Unknown	homoserine dehydrogenase activity [GO:0004412]; NADP binding [GO:0050661]	homoserine dehydrogenase activity [GO:0004412]; NADP binding [GO:0050661]; isoleucine biosynthetic process [GO:0009097]; methionine biosynthetic process [GO:0009086]; threonine biosynthetic process [GO:0009088]	GO:0004412; GO:0009086; GO:0009088; GO:0009097; GO:0050661	PATHWAY: Amino-acid biosynthesis; L-methionine biosynthesis via de novo pathway; L-homoserine from L-aspartate: step 3/3. {ECO:0000256|ARBA:ARBA00005062, ECO:0000256|RuleBase:RU000579}.; PATHWAY: Amino-acid biosynthesis; L-threonine biosynthesis; L-threonine from L-aspartate: step 3/5. {ECO:0000256|ARBA:ARBA00005056, ECO:0000256|RuleBase:RU000579}.	Unknown	Unknown	Unknown	432
A0A2G0YEG0	48.3151	7.34248	1.01132	2.14916e-06	2.6185e-05	UP	A0A2G0YEG0	Transposase	AO268_04115	Unknown	DNA integration	Unknown	DNA binding [GO:0003677]	DNA binding [GO:0003677]; DNA integration [GO:0015074]	GO:0003677; GO:0015074	Unknown	Unknown	Unknown	Unknown	677
A0A358IW67	14.5407	7.219	0.793	1.0093e-05	8.83455e-05	UP	A0A358IW67	Peptidase	DEB60_00840	Peptidase S46 family	organonitrogen compound catabolic process	Unknown	dipeptidyl-peptidase activity [GO:0008239]; serine-type aminopeptidase activity [GO:0070009]	dipeptidyl-peptidase activity [GO:0008239]; serine-type aminopeptidase activity [GO:0070009]; organonitrogen compound catabolic process [GO:1901565]	GO:0008239; GO:0070009; GO:1901565	Unknown	Unknown	30148503	Unknown	391
A0A0P9MYS7	40.4911	7.20058	1.09768	6.68187e-06	6.41988e-05	UP	A0A0P9MYS7	GMPS ATP-PPase domain-containing protein	ALO79_01374	Unknown	glutamine metabolic process	Unknown	ATP binding [GO:0005524]; GMP synthase activity [GO:0003921]	ATP binding [GO:0005524]; GMP synthase activity [GO:0003921]; glutamine metabolic process [GO:0006541]	GO:0003921; GO:0005524; GO:0006541	Unknown	Unknown	Unknown	Unknown	353
A0A0K1ZKH9	37.0238	7.11853	1.07724	3.27076e-06	3.62845e-05	UP	A0A0K1ZKH9	Phosphate regulon transcriptional regulatory protein PhoB	phoB phoB_1 CJO87_08385 MAFF211479_16830 MAFF241647_15550 PSS4_v1_660067 RD1301_v1_1120006 RSSE_c3215 RUN1744_v1_420016 RUN1985_v1_550039 RUN215_v1_480009 TD1301_v1_420038 TF3108_v1_110065 TO10_v1_150007	Unknown	phosphate ion transport; regulation of DNA-templated transcription	Unknown	DNA binding [GO:0003677]; phosphorelay response regulator activity [GO:0000156]	DNA binding [GO:0003677]; phosphorelay response regulator activity [GO:0000156]; phosphate ion transport [GO:0006817]; regulation of DNA-templated transcription [GO:0006355]	GO:0000156; GO:0003677; GO:0006355; GO:0006817	Unknown	Unknown	Unknown	Unknown	237
A0A246K7C0	45.6978	7.00639	0.894643	1.23587e-09	1.00542e-07	UP	A0A246K7C0	Efflux pump membrane transporter	bepE_2 NCTC8545_03034	Resistance-nodulation-cell division (RND) (TC 2.A.6) family	response to toxic substance; xenobiotic transport	plasma membrane [GO:0005886]	efflux transmembrane transporter activity [GO:0015562]	plasma membrane [GO:0005886]; efflux transmembrane transporter activity [GO:0015562]; response to toxic substance [GO:0009636]; xenobiotic transport [GO:0042908]	GO:0005886; GO:0009636; GO:0015562; GO:0042908	Unknown	Unknown	Unknown	Unknown	1089
E3HIQ4	14.4608	7.00097	0.901915	0.00181708	0.00608478	UP	E3HIQ4	Bifunctional purine biosynthesis protein PurH [Includes: Phosphoribosylaminoimidazolecarboxamide formyltransferase (EC 2.1.2.3) (AICAR transformylase); IMP cyclohydrolase (EC 3.5.4.10) (ATIC) (IMP synthase) (Inosinicase)]	purH AXYL_00991	PurH family	'de novo' IMP biosynthetic process	Unknown	IMP cyclohydrolase activity [GO:0003937]; phosphoribosylaminoimidazolecarboxamide formyltransferase activity [GO:0004643]	IMP cyclohydrolase activity [GO:0003937]; phosphoribosylaminoimidazolecarboxamide formyltransferase activity [GO:0004643]; 'de novo' IMP biosynthetic process [GO:0006189]	GO:0003937; GO:0004643; GO:0006189	PATHWAY: Purine metabolism; IMP biosynthesis via de novo pathway; 5-formamido-1-(5-phospho-D-ribosyl)imidazole-4-carboxamide from 5-amino-1-(5-phospho-D-ribosyl)imidazole-4-carboxamide (10-formyl THF route): step 1/1. {ECO:0000256|ARBA:ARBA00004954, ECO:0000256|HAMAP-Rule:MF_00139}.; PATHWAY: Purine metabolism; IMP biosynthesis via de novo pathway; IMP from 5-formamido-1-(5-phospho-D-ribosyl)imid…	Unknown	21097610	DOMAIN: The IMP cyclohydrolase activity resides in the N-terminal region. {ECO:0000256|HAMAP-Rule:MF_00139}.	529
A0A257E5Q2	66.264	6.99176	0.993749	7.86429e-08	2.17526e-06	UP	A0A257E5Q2	Malto-oligosyltrehalose trehalohydrolase (MTHase) (EC 3.2.1.141) (4-alpha-D-((1->4)-alpha-D-glucano)trehalose trehalohydrolase) (Maltooligosyl trehalose trehalohydrolase)	treZ CFE47_02485	Glycosyl hydrolase 13 family	trehalose biosynthetic process	cytoplasm [GO:0005737]	4-alpha-D-(1->4)-alpha-D-glucanotrehalose trehalohydrolase activity [GO:0033942]	cytoplasm [GO:0005737]; 4-alpha-D-(1->4)-alpha-D-glucanotrehalose trehalohydrolase activity [GO:0033942]; trehalose biosynthetic process [GO:0005992]	GO:0005737; GO:0005992; GO:0033942	PATHWAY: Glycan biosynthesis; trehalose biosynthesis. {ECO:0000256|ARBA:ARBA00005199, ECO:0000256|PIRNR:PIRNR006337}.	Unknown	Unknown	Unknown	581
A0A2G6ZM05	14.7832	6.94623	0.725892	1.64941e-05	0.000131351	UP	A0A2G6ZM05	Dual-specificity RNA methyltransferase RlmN (EC 2.1.1.192) (23S rRNA (adenine(2503)-C(2))-methyltransferase) (23S rRNA m2A2503 methyltransferase) (Ribosomal RNA large subunit methyltransferase N) (tRNA (adenine(37)-C(2))-methyltransferase) (tRNA m2A37 methyltransferase)	rlmN CLU84_1107	Radical SAM superfamily, RlmN family	rRNA base methylation	cytoplasm [GO:0005737]	4 iron, 4 sulfur cluster binding [GO:0051539]; metal ion binding [GO:0046872]; rRNA (adenine-C2-)-methyltransferase activity [GO:0070040]; rRNA binding [GO:0019843]; tRNA (adenine-C2-)-methyltransferase activity [GO:0002935]; tRNA binding [GO:0000049]	cytoplasm [GO:0005737]; 4 iron, 4 sulfur cluster binding [GO:0051539]; metal ion binding [GO:0046872]; rRNA (adenine-C2-)-methyltransferase activity [GO:0070040]; rRNA binding [GO:0019843]; tRNA (adenine-C2-)-methyltransferase activity [GO:0002935]; tRNA binding [GO:0000049]; rRNA base methylation [GO:0070475]	GO:0000049; GO:0002935; GO:0005737; GO:0019843; GO:0046872; GO:0051539; GO:0070040; GO:0070475	Unknown	Unknown	Unknown	Unknown	373
E9V2V8	41.7435	6.92944	0.89688	1.02865e-07	2.70119e-06	UP	E9V2V8	GTPase Era	era NBCG_05407	TRAFAC class TrmE-Era-EngA-EngB-Septin-like GTPase superfamily, Era GTPase family	ribosomal small subunit biogenesis	cytoplasm [GO:0005737]; plasma membrane [GO:0005886]	GTP binding [GO:0005525]; GTPase activity [GO:0003924]; small ribosomal subunit rRNA binding [GO:0070181]	cytoplasm [GO:0005737]; plasma membrane [GO:0005886]; GTP binding [GO:0005525]; GTPase activity [GO:0003924]; small ribosomal subunit rRNA binding [GO:0070181]; ribosomal small subunit biogenesis [GO:0042274]	GO:0003924; GO:0005525; GO:0005737; GO:0005886; GO:0042274; GO:0070181	Unknown	Unknown	Unknown	Unknown	315
A0A2S9FIK8	192.312	6.91368	1.08134	2.55007e-12	1.16632e-09	UP	A0A2S9FIK8	Methionine synthase	C6A85_83275	Unknown	pteridine-containing compound metabolic process	Unknown	transferase activity [GO:0016740]	transferase activity [GO:0016740]; pteridine-containing compound metabolic process [GO:0042558]	GO:0016740; GO:0042558	Unknown	Unknown	Unknown	Unknown	205
A0A0P9H4D7	39.1574	6.89975	1.12227	5.4998e-06	5.41418e-05	UP	A0A0P9H4D7	Putative Deoxyguanosinetriphosphate triphosphohydrolase	ALO90_04036	Unknown	dGTP catabolic process	Unknown	dGTPase activity [GO:0008832]; magnesium ion binding [GO:0000287]	dGTPase activity [GO:0008832]; magnesium ion binding [GO:0000287]; dGTP catabolic process [GO:0006203]	GO:0000287; GO:0006203; GO:0008832	Unknown	Unknown	Unknown	Unknown	161
A0A5N7WW79	205.112	6.85213	1.07904	5.02386e-12	1.3896e-09	UP	A0A5N7WW79	SMC-Scp complex subunit ScpB	scpB E2583_23770	Unknown	cell division; chromosome separation	Unknown	Unknown	cell division [GO:0051301]; chromosome separation [GO:0051304]	GO:0051301; GO:0051304	Unknown	Unknown	Unknown	Unknown	384
A0A0K6HK87	85.381	6.80124	0.965043	3.35086e-09	2.17943e-07	UP	A0A0K6HK87	Aspartate carbamoyltransferase (EC 2.1.3.2) (Aspartate transcarbamylase) (ATCase)	pyrB CTS44_24603 FZC30_04885 Ga0061062_10274 INP81_20075 P245_06545 P608_22795 XA67_15400	Aspartate/ornithine carbamoyltransferase superfamily, ATCase family; Aspartate/ornithine carbamoyltransferase superfamily, OTCase family	'de novo' pyrimidine nucleobase biosynthetic process; 'de novo' UMP biosynthetic process	Unknown	amino acid binding [GO:0016597]; aspartate carbamoyltransferase activity [GO:0004070]; ornithine carbamoyltransferase activity [GO:0004585]	amino acid binding [GO:0016597]; aspartate carbamoyltransferase activity [GO:0004070]; ornithine carbamoyltransferase activity [GO:0004585]; 'de novo' pyrimidine nucleobase biosynthetic process [GO:0006207]; 'de novo' UMP biosynthetic process [GO:0044205]	GO:0004070; GO:0004585; GO:0006207; GO:0016597; GO:0044205	PATHWAY: Pyrimidine metabolism; UMP biosynthesis via de novo pathway; (S)-dihydroorotate from bicarbonate: step 2/3. {ECO:0000256|ARBA:ARBA00004852, ECO:0000256|HAMAP-Rule:MF_00001}.	Unknown	21704702	Unknown	320
E2XRG0	35.1731	6.79549	0.965507	2.62983e-06	3.07356e-05	UP	E2XRG0	ABC transporter-like protein	metN PFWH6_2598	Unknown	methionine transport	Unknown	ATP binding [GO:0005524]; ATPase-coupled transmembrane transporter activity [GO:0042626]	ATP binding [GO:0005524]; ATPase-coupled transmembrane transporter activity [GO:0042626]; methionine transport [GO:0015821]	GO:0005524; GO:0015821; GO:0042626	Unknown	Unknown	20920191	Unknown	244
B2UEY4	25.8198	6.78859	1.02131	1.18987e-05	9.97327e-05	UP	B2UEY4	Copper resistance B	Rpic_1778	Unknown	cellular copper ion homeostasis	cell outer membrane [GO:0009279]	copper ion binding [GO:0005507]	cell outer membrane [GO:0009279]; copper ion binding [GO:0005507]; cellular copper ion homeostasis [GO:0006878]	GO:0005507; GO:0006878; GO:0009279	Unknown	Unknown	Unknown	Unknown	332
A0A5M9INW7	38.72	6.74294	1.04868	3.28174e-06	3.63091e-05	UP	A0A5M9INW7	Metalloprotease TldD (EC 3.4.-.-)	tldD FX985_04241	Peptidase U62 family	proteolysis	Unknown	metallopeptidase activity [GO:0008237]	metallopeptidase activity [GO:0008237]; proteolysis [GO:0006508]	GO:0006508; GO:0008237	Unknown	Unknown	Unknown	Unknown	480
A0A1Y2QJ87	30.4872	6.71399	1.00798	2.82828e-06	3.22377e-05	UP	A0A1Y2QJ87	Serine acetyltransferase (EC 2.3.1.30)	CAP40_07525	Transferase hexapeptide repeat family	cysteine biosynthetic process from serine	cytoplasm [GO:0005737]	serine O-acetyltransferase activity [GO:0009001]	cytoplasm [GO:0005737]; serine O-acetyltransferase activity [GO:0009001]; cysteine biosynthetic process from serine [GO:0006535]	GO:0005737; GO:0006535; GO:0009001	Unknown	Unknown	Unknown	Unknown	229
A0A246KM88	22.8526	6.69048	0.78882	9.47373e-05	0.000548208	UP	A0A246KM88	3-oxoacyl-[acyl-carrier-protein] synthase 2 (EC 2.3.1.179)	fabF NCTC11165_01359 NCTC8545_01012	Thiolase-like superfamily, Beta-ketoacyl-ACP synthases family	fatty acid biosynthetic process	Unknown	3-oxoacyl-[acyl-carrier-protein] synthase activity [GO:0004315]	3-oxoacyl-[acyl-carrier-protein] synthase activity [GO:0004315]; fatty acid biosynthetic process [GO:0006633]	GO:0004315; GO:0006633	PATHWAY: Lipid metabolism; fatty acid biosynthesis. {ECO:0000256|ARBA:ARBA00005194, ECO:0000256|PIRNR:PIRNR000447}.	Unknown	Unknown	Unknown	426
A0A7X1AHF9	23.2781	6.68128	0.884937	0.000108056	0.000610797	UP	A0A7X1AHF9	ABC transporter permease	HF257_01220	Binding-protein-dependent transport system permease family	transmembrane transport	ATP-binding cassette (ABC) transporter complex [GO:0043190]	Unknown	ATP-binding cassette (ABC) transporter complex [GO:0043190]; transmembrane transport [GO:0055085]	GO:0043190; GO:0055085	Unknown	Unknown	Unknown	Unknown	306
U3GE12	31.9945	6.6641	1.04285	4.07616e-06	4.33641e-05	UP	U3GE12	LysM domain-containing protein	HMPREF0989_02353	Transglycosylase Slt family	peptidoglycan metabolic process	membrane [GO:0016020]	lytic transglycosylase activity [GO:0008933]	membrane [GO:0016020]; lytic transglycosylase activity [GO:0008933]; peptidoglycan metabolic process [GO:0000270]	GO:0000270; GO:0008933; GO:0016020	Unknown	Unknown	Unknown	Unknown	516
I4K9A8	24.1897	6.65687	0.990126	9.50072e-06	8.42275e-05	UP	I4K9A8	Phospholipase D domain protein (EC 3.1.-.-)	PflSS101_5308	Unknown	cellular biosynthetic process; organophosphate metabolic process	Unknown	hydrolase activity [GO:0016787]	hydrolase activity [GO:0016787]; cellular biosynthetic process [GO:0044249]; organophosphate metabolic process [GO:0019637]	GO:0016787; GO:0019637; GO:0044249	Unknown	Unknown	22792073	Unknown	522
U3GIQ3	53.5687	6.60532	1.05525	9.18137e-07	1.36536e-05	UP	U3GIQ3	Response regulatory domain-containing protein	HMPREF0989_00865	Unknown	phosphorelay signal transduction system	Unknown	Unknown	phosphorelay signal transduction system [GO:0000160]	GO:0000160	Unknown	Unknown	Unknown	Unknown	345
A0A316TCG5	73.1857	6.58583	0.956698	1.96075e-08	7.82226e-07	UP	A0A316TCG5	Glutamyl-tRNA(Gln) amidotransferase subunit A (Glu-ADT subunit A) (EC 6.3.5.7)	gatA DJ010_21130	Amidase family, GatA subfamily	translation	glutamyl-tRNA(Gln) amidotransferase complex [GO:0030956]	ATP binding [GO:0005524]; glutaminyl-tRNA synthase (glutamine-hydrolyzing) activity [GO:0050567]; transferase activity [GO:0016740]	glutamyl-tRNA(Gln) amidotransferase complex [GO:0030956]; ATP binding [GO:0005524]; glutaminyl-tRNA synthase (glutamine-hydrolyzing) activity [GO:0050567]; transferase activity [GO:0016740]; translation [GO:0006412]	GO:0005524; GO:0006412; GO:0016740; GO:0030956; GO:0050567	Unknown	Unknown	Unknown	Unknown	513
A0A5E6PED7	67.8761	6.58481	0.934897	4.33735e-07	8.10615e-06	UP	A0A5E6PED7	Sensory transduction protein regX3	regX3 PS663_00394 PS683_01423	Unknown	phosphorelay signal transduction system; regulation of DNA-templated transcription	Unknown	DNA binding [GO:0003677]	DNA binding [GO:0003677]; phosphorelay signal transduction system [GO:0000160]; regulation of DNA-templated transcription [GO:0006355]	GO:0000160; GO:0003677; GO:0006355	Unknown	Unknown	Unknown	Unknown	236
A0A4Z0B8I4	6.97728	6.56019	0.829764	0.0032926	0.00994974	UP	A0A4Z0B8I4	Response regulator	DYL61_06200	Unknown	phosphorelay signal transduction system; regulation of DNA-templated transcription	Unknown	DNA binding [GO:0003677]	DNA binding [GO:0003677]; phosphorelay signal transduction system [GO:0000160]; regulation of DNA-templated transcription [GO:0006355]	GO:0000160; GO:0003677; GO:0006355	Unknown	Unknown	30910423	Unknown	224
A0A7C1ZW19	34.6759	6.5065	0.983509	4.30494e-07	8.082e-06	UP	A0A7C1ZW19	Response regulator transcription factor	ENI30_13640	Unknown	phosphorelay signal transduction system; regulation of DNA-templated transcription	Unknown	DNA binding [GO:0003677]	DNA binding [GO:0003677]; phosphorelay signal transduction system [GO:0000160]; regulation of DNA-templated transcription [GO:0006355]	GO:0000160; GO:0003677; GO:0006355	Unknown	Unknown	31911466	Unknown	188
A0A3M5MYX3	10.6943	6.48538	0.87211	0.000391487	0.0017372	UP	A0A3M5MYX3	PapC_C domain-containing protein	ALP43_04923	Unknown	pilus assembly	membrane [GO:0016020]	fimbrial usher porin activity [GO:0015473]	membrane [GO:0016020]; fimbrial usher porin activity [GO:0015473]; pilus assembly [GO:0009297]	GO:0009297; GO:0015473; GO:0016020	Unknown	Unknown	Unknown	Unknown	483
A0A7X5UY30	14.0797	6.45967	0.863564	0.00154274	0.00532514	UP	A0A7X5UY30	Aminopeptidase N (EC 3.4.11.2)	FHR20_000772	Peptidase M1 family	proteolysis	Unknown	aminopeptidase activity [GO:0004177]; metallopeptidase activity [GO:0008237]; zinc ion binding [GO:0008270]	aminopeptidase activity [GO:0004177]; metallopeptidase activity [GO:0008237]; zinc ion binding [GO:0008270]; proteolysis [GO:0006508]	GO:0004177; GO:0006508; GO:0008237; GO:0008270	Unknown	Unknown	Unknown	Unknown	577
A0A5E6QHG8	36.0719	6.45437	0.871387	1.82388e-07	4.17103e-06	UP	A0A5E6QHG8	MotA_ExbB domain-containing protein	PS663_00867 PS683_03712	ExbB/tolQ family	protein transport	plasma membrane [GO:0005886]	Unknown	plasma membrane [GO:0005886]; protein transport [GO:0015031]	GO:0005886; GO:0015031	Unknown	Unknown	Unknown	Unknown	239
A0A014NHP9	17.7446	6.43983	0.961249	4.39138e-05	0.000290529	UP	A0A014NHP9	Acetyl-coenzyme A carboxylase carboxyl transferase subunit alpha (ACCase subunit alpha) (Acetyl-CoA carboxylase carboxyltransferase subunit alpha) (EC 2.1.3.15)	accA AX13_08500	AccA family	fatty acid biosynthetic process; malonyl-CoA biosynthetic process	acetyl-CoA carboxylase complex [GO:0009317]	acetyl-CoA carboxylase activity [GO:0003989]; ATP binding [GO:0005524]; carboxyl- or carbamoyltransferase activity [GO:0016743]	acetyl-CoA carboxylase complex [GO:0009317]; acetyl-CoA carboxylase activity [GO:0003989]; ATP binding [GO:0005524]; carboxyl- or carbamoyltransferase activity [GO:0016743]; fatty acid biosynthetic process [GO:0006633]; malonyl-CoA biosynthetic process [GO:2001295]	GO:0003989; GO:0005524; GO:0006633; GO:0009317; GO:0016743; GO:2001295	PATHWAY: Lipid metabolism; malonyl-CoA biosynthesis; malonyl-CoA from acetyl-CoA: step 1/1. {ECO:0000256|ARBA:ARBA00004956, ECO:0000256|HAMAP-Rule:MF_00823}.	Unknown	Unknown	Unknown	323
A0A829YML1	52.0015	6.43841	0.916305	7.2674e-06	6.76857e-05	UP	A0A829YML1	oxoglutarate dehydrogenase (succinyl-transferring) (EC 1.2.4.2)	sucA GCM10011487_61310	Alpha-ketoglutarate dehydrogenase family	tricarboxylic acid cycle	Unknown	oxoglutarate dehydrogenase (succinyl-transferring) activity [GO:0004591]; thiamine pyrophosphate binding [GO:0030976]	oxoglutarate dehydrogenase (succinyl-transferring) activity [GO:0004591]; thiamine pyrophosphate binding [GO:0030976]; tricarboxylic acid cycle [GO:0006099]	GO:0004591; GO:0006099; GO:0030976	Unknown	Unknown	Unknown	Unknown	960
A0A2W5BXM8	52.4699	6.42317	1.01626	1.42724e-07	3.4428e-06	UP	A0A2W5BXM8	Polyribonucleotide nucleotidyltransferase	DI607_12035	Unknown	mRNA catabolic process	Unknown	polyribonucleotide nucleotidyltransferase activity [GO:0004654]; RNA binding [GO:0003723]	polyribonucleotide nucleotidyltransferase activity [GO:0004654]; RNA binding [GO:0003723]; mRNA catabolic process [GO:0006402]	GO:0003723; GO:0004654; GO:0006402	Unknown	Unknown	Unknown	Unknown	232
I4K5F8	9.2388	6.40669	0.798372	0.00262072	0.00824365	UP	I4K5F8	RNA polymerase sigma factor (RNA polymerase sigma-70 factor, ECF subfamily, HasI)	hasI CDH05_12545 HBO13_21770 HBO18_24620 HBO30_22325 PflSS101_4710	Sigma-70 factor family, ECF subfamily	DNA-templated transcription initiation	Unknown	DNA binding [GO:0003677]; sigma factor activity [GO:0016987]	DNA binding [GO:0003677]; sigma factor activity [GO:0016987]; DNA-templated transcription initiation [GO:0006352]	GO:0003677; GO:0006352; GO:0016987	Unknown	Unknown	22792073; 32587583	Unknown	173
A0A3D4NSR0	49.5314	6.40558	1.07824	6.79418e-07	1.08419e-05	UP	A0A3D4NSR0	Acetylglutamate kinase (EC 2.7.2.8) (N-acetyl-L-glutamate 5-phosphotransferase) (NAG kinase) (NAGK)	argB DIW52_17475	Acetylglutamate kinase family, ArgB subfamily	arginine biosynthetic process via ornithine; phosphorylation	cytoplasm [GO:0005737]	acetylglutamate kinase activity [GO:0003991]; ATP binding [GO:0005524]	cytoplasm [GO:0005737]; acetylglutamate kinase activity [GO:0003991]; ATP binding [GO:0005524]; arginine biosynthetic process via ornithine [GO:0042450]; phosphorylation [GO:0016310]	GO:0003991; GO:0005524; GO:0005737; GO:0016310; GO:0042450	PATHWAY: Amino-acid biosynthesis; L-arginine biosynthesis; N(2)-acetyl-L-ornithine from L-glutamate: step 2/4. {ECO:0000256|HAMAP-Rule:MF_00082}.	Unknown	30148503	Unknown	300
A0A7V8BRX4	18.1015	6.4037	0.916285	0.000221826	0.00109697	UP	A0A7V8BRX4	ABC transporter permease subunit	F9K35_18675	Unknown	transmembrane transport	membrane [GO:0016020]	Unknown	membrane [GO:0016020]; transmembrane transport [GO:0055085]	GO:0016020; GO:0055085	Unknown	Unknown	Unknown	Unknown	88
K0IC64	63.4905	6.36512	0.924733	3.15647e-07	6.38838e-06	UP	K0IC64	Acriflavin resistance protein	C380_16080	Unknown	response to toxic substance	plasma membrane [GO:0005886]	transmembrane transporter activity [GO:0022857]	plasma membrane [GO:0005886]; transmembrane transporter activity [GO:0022857]; response to toxic substance [GO:0009636]	GO:0005886; GO:0009636; GO:0022857	Unknown	Unknown	23209225	Unknown	1060
A0A7X5ZXK8	204.407	6.36412	0.973416	3.84443e-12	1.16632e-09	UP	A0A7X5ZXK8	Protein ImuB	FHR20_004268	DNA polymerase type-Y family	DNA repair	Unknown	Unknown	DNA repair [GO:0006281]	GO:0006281	Unknown	Unknown	Unknown	Unknown	532
A0A4Y3N5C9	63.9969	6.30669	1.02158	1.7863e-07	4.14041e-06	UP	A0A4Y3N5C9	Glycine--tRNA ligase (EC 6.1.1.14) (Glycyl-tRNA synthetase) (GlyRS)	glyS glyQS NSI01_47580	Class-II aminoacyl-tRNA synthetase family	glycyl-tRNA aminoacylation	cytoplasm [GO:0005737]	ATP binding [GO:0005524]; glycine-tRNA ligase activity [GO:0004820]	cytoplasm [GO:0005737]; ATP binding [GO:0005524]; glycine-tRNA ligase activity [GO:0004820]; glycyl-tRNA aminoacylation [GO:0006426]	GO:0004820; GO:0005524; GO:0005737; GO:0006426	Unknown	Unknown	Unknown	Unknown	465
A0A109LD46	37.7501	6.28866	1.05322	2.92494e-05	0.000210322	UP	A0A109LD46	GGDEF domain-containing protein (Putative diguanylate cyclase YegE (EC 2.7.7.65))	yegE C7A10_18715 PFLmoz3_05223	Unknown	regulation of DNA-templated transcription	membrane [GO:0016020]	diguanylate cyclase activity [GO:0052621]	membrane [GO:0016020]; diguanylate cyclase activity [GO:0052621]; regulation of DNA-templated transcription [GO:0006355]	GO:0006355; GO:0016020; GO:0052621	Unknown	Unknown	Unknown	Unknown	820
A0A096DST2	439.137	6.28111	1.04595	1.42412e-10	2.27002e-08	UP	A0A096DST2	Coproporphyrinogen-III oxidase (EC 1.3.98.3)	hemN FZC30_19550 Ga0061062_10357	Anaerobic coproporphyrinogen-III oxidase family	protoporphyrinogen IX biosynthetic process	cytoplasm [GO:0005737]	4 iron, 4 sulfur cluster binding [GO:0051539]; coproporphyrinogen dehydrogenase activity [GO:0051989]; coproporphyrinogen oxidase activity [GO:0004109]; metal ion binding [GO:0046872]	cytoplasm [GO:0005737]; 4 iron, 4 sulfur cluster binding [GO:0051539]; coproporphyrinogen dehydrogenase activity [GO:0051989]; coproporphyrinogen oxidase activity [GO:0004109]; metal ion binding [GO:0046872]; protoporphyrinogen IX biosynthetic process [GO:0006782]	GO:0004109; GO:0005737; GO:0006782; GO:0046872; GO:0051539; GO:0051989	PATHWAY: Porphyrin-containing compound metabolism; protoporphyrin-IX biosynthesis; protoporphyrinogen-IX from coproporphyrinogen-III (AdoMet route): step 1/1. {ECO:0000256|ARBA:ARBA00004785, ECO:0000256|PIRNR:PIRNR000167}.	Unknown	Unknown	Unknown	460
A0A6M1R4T9	17.3895	6.27278	0.749304	0.000395456	0.00175294	UP	A0A6M1R4T9	Replicative DNA helicase (EC 3.6.4.12)	dnaB G5C66_20320	Helicase family, DnaB subfamily	DNA replication, synthesis of RNA primer	primosome complex [GO:1990077]	ATP binding [GO:0005524]; DNA binding [GO:0003677]; DNA helicase activity [GO:0003678]; hydrolase activity [GO:0016787]	primosome complex [GO:1990077]; ATP binding [GO:0005524]; DNA binding [GO:0003677]; DNA helicase activity [GO:0003678]; hydrolase activity [GO:0016787]; DNA replication, synthesis of RNA primer [GO:0006269]	GO:0003677; GO:0003678; GO:0005524; GO:0006269; GO:0016787; GO:1990077	Unknown	Unknown	Unknown	Unknown	476
A0A259IWD3	155.696	6.26904	0.968964	3.86323e-12	1.16632e-09	UP	A0A259IWD3	Glutamine synthetase	glnA B7X77_03345	Glutamine synthetase family	nitrogen compound metabolic process	Unknown	glutamate-ammonia ligase activity [GO:0004356]	glutamate-ammonia ligase activity [GO:0004356]; nitrogen compound metabolic process [GO:0006807]	GO:0004356; GO:0006807	Unknown	Unknown	Unknown	Unknown	266
A0A096EJC3	32.7418	6.26305	0.952577	1.87717e-05	0.000145306	UP	A0A096EJC3	Nitrogen regulatory protein P-II (Nitrogen regulatory protein P-II 1)	glnB_1 glnB_2 CTR2_3463 CTTA_2921 GL58_03075 NCTC10698_02062 P353_17410	P(II) protein family	regulation of nitrogen utilization	Unknown	enzyme regulator activity [GO:0030234]	enzyme regulator activity [GO:0030234]; regulation of nitrogen utilization [GO:0006808]	GO:0006808; GO:0030234	Unknown	Unknown	Unknown	Unknown	112
A0A5N7WMD6	74.8792	6.26115	0.946924	2.18849e-08	8.25457e-07	UP	A0A5N7WMD6	Leucine ABC transporter subunit substrate-binding protein LivK	E2583_18760	Leucine-binding protein family	amino acid transport	Unknown	Unknown	amino acid transport [GO:0006865]	GO:0006865	Unknown	Unknown	Unknown	Unknown	238
A0A096D6T3	48.147	6.25546	0.887432	7.70402e-05	0.000463918	UP	A0A096D6T3	Chemotaxis protein CheW (Positive regulator of CheA protein activity) (Purine-binding chemotaxis protein)	cheW2 cheW CTR2_4327 CTTA_1609 GL58_21775 NCTC10698_00013 P353_14400	Unknown	chemotaxis; signal transduction	Unknown	Unknown	chemotaxis [GO:0006935]; signal transduction [GO:0007165]	GO:0006935; GO:0007165	Unknown	Unknown	Unknown	Unknown	162
A0A5E6VKZ1	8.78396	6.24914	0.815546	0.00040006	0.00176956	UP	A0A5E6VKZ1	Phosphoenolpyruvate-protein phosphotransferase (EC 2.7.3.9)	ptsI PS645_04200	Unknown	phosphorylation	Unknown	phosphoenolpyruvate-protein phosphotransferase activity [GO:0008965]	phosphoenolpyruvate-protein phosphotransferase activity [GO:0008965]; phosphorylation [GO:0016310]	GO:0008965; GO:0016310	Unknown	Unknown	Unknown	Unknown	354
A0A0K9Q891	50.1007	6.24476	0.979911	3.79199e-07	7.35185e-06	UP	A0A0K9Q891	GST N-terminal domain-containing protein	SOVF_208760	Unknown	glutathione metabolic process; L-phenylalanine catabolic process	Unknown	glutathione transferase activity [GO:0004364]; maleylacetoacetate isomerase activity [GO:0016034]	glutathione transferase activity [GO:0004364]; maleylacetoacetate isomerase activity [GO:0016034]; glutathione metabolic process [GO:0006749]; L-phenylalanine catabolic process [GO:0006559]	GO:0004364; GO:0006559; GO:0006749; GO:0016034	Unknown	Unknown	24352233	Unknown	211
A0A3B0S051	29.0324	6.23871	0.852531	4.71988e-05	0.000306858	UP	A0A3B0S051	DNA-directed RNA polymerase (EC 2.7.7.6)	MNBD_ALPHA05-2174	Unknown	DNA-templated transcription	DNA-directed RNA polymerase complex [GO:0000428]	DNA binding [GO:0003677]; DNA-directed 5'-3' RNA polymerase activity [GO:0003899]; ribonucleoside binding [GO:0032549]	DNA-directed RNA polymerase complex [GO:0000428]; DNA binding [GO:0003677]; DNA-directed 5'-3' RNA polymerase activity [GO:0003899]; ribonucleoside binding [GO:0032549]; DNA-templated transcription [GO:0006351]	GO:0000428; GO:0003677; GO:0003899; GO:0006351; GO:0032549	Unknown	Unknown	Unknown	Unknown	100
A0A2S9EUZ1	18.743	6.2226	0.977354	4.6195e-05	0.000301832	UP	A0A2S9EUZ1	tRNA(Ile)-lysidine synthase (EC 6.3.4.19) (tRNA(Ile)-2-lysyl-cytidine synthase) (tRNA(Ile)-lysidine synthetase)	tilS CQZ99_08400	TRNA(Ile)-lysidine synthase family	tRNA modification	cytoplasm [GO:0005737]	ATP binding [GO:0005524]; ligase activity, forming carbon-nitrogen bonds [GO:0016879]	cytoplasm [GO:0005737]; ATP binding [GO:0005524]; ligase activity, forming carbon-nitrogen bonds [GO:0016879]; tRNA modification [GO:0006400]	GO:0005524; GO:0005737; GO:0006400; GO:0016879	Unknown	Unknown	Unknown	DOMAIN: The N-terminal region contains the highly conserved SGGXDS motif, predicted to be a P-loop motif involved in ATP binding. {ECO:0000256|HAMAP-Rule:MF_01161}.	436
A0A1H1I7Q3	7.12452	6.22012	0.817493	0.00195975	0.00648406	UP	A0A1H1I7Q3	Transcriptional regulator, LacI family	SAMN04490186_5243	Unknown	regulation of DNA-templated transcription	Unknown	DNA binding [GO:0003677]	DNA binding [GO:0003677]; regulation of DNA-templated transcription [GO:0006355]	GO:0003677; GO:0006355	Unknown	Unknown	Unknown	Unknown	340
A0A1B3PP28	107.986	6.21368	0.979049	7.8048e-09	4.04776e-07	UP	A0A1B3PP28	Ketosynthase (KS) domain-containing protein	BSY15_2019	Thiolase-like superfamily, Beta-ketoacyl-ACP synthases family	fatty acid biosynthetic process	Unknown	3-oxoacyl-[acyl-carrier-protein] synthase activity [GO:0004315]	3-oxoacyl-[acyl-carrier-protein] synthase activity [GO:0004315]; fatty acid biosynthetic process [GO:0006633]	GO:0004315; GO:0006633	Unknown	Unknown	Unknown	Unknown	407
A0A031J4K9	10.3844	6.1833	0.846815	0.00160426	0.00551526	UP	A0A031J4K9	Membrane fusion protein (MFP) family protein	hasE BW43_00757	Membrane fusion protein (MFP) (TC 8.A.1) family	protein secretion; transmembrane transport	plasma membrane [GO:0005886]	Unknown	plasma membrane [GO:0005886]; protein secretion [GO:0009306]; transmembrane transport [GO:0055085]	GO:0005886; GO:0009306; GO:0055085	Unknown	Unknown	Unknown	Unknown	441
A0A517SMN7	117.403	6.17647	1.06986	1.47724e-10	2.27002e-08	UP	A0A517SMN7	Ferredoxin-dependent glutamate synthase 1 (EC 1.4.7.1)	gltB_2 Pan44_54580	Glutamate synthase family	glutamate biosynthetic process; glutamine metabolic process	Unknown	3 iron, 4 sulfur cluster binding [GO:0051538]; glutamate synthase (ferredoxin) activity [GO:0016041]; metal ion binding [GO:0046872]	3 iron, 4 sulfur cluster binding [GO:0051538]; glutamate synthase (ferredoxin) activity [GO:0016041]; metal ion binding [GO:0046872]; glutamate biosynthetic process [GO:0006537]; glutamine metabolic process [GO:0006541]	GO:0006537; GO:0006541; GO:0016041; GO:0046872; GO:0051538	PATHWAY: Amino-acid biosynthesis. {ECO:0000256|ARBA:ARBA00029440}.	Unknown	Unknown	Unknown	1572
A0A1I1DVK4	30.4214	6.1763	0.855466	7.29696e-06	6.77295e-05	UP	A0A1I1DVK4	Multiple sugar transport system ATP-binding protein	SAMN04487968_101529	Unknown	carbohydrate transport	Unknown	ABC-type transporter activity [GO:0140359]; ATP binding [GO:0005524]	ABC-type transporter activity [GO:0140359]; ATP binding [GO:0005524]; carbohydrate transport [GO:0008643]	GO:0005524; GO:0008643; GO:0140359	Unknown	Unknown	Unknown	Unknown	397
A0A1H3RRL6	19.852	6.1668	0.892109	4.41384e-05	0.000290529	UP	A0A1H3RRL6	Citrate synthase	SAMN05444365_1093	Citrate synthase family	tricarboxylic acid cycle	cytoplasm [GO:0005737]	citrate (Si)-synthase activity [GO:0004108]	cytoplasm [GO:0005737]; citrate (Si)-synthase activity [GO:0004108]; tricarboxylic acid cycle [GO:0006099]	GO:0004108; GO:0005737; GO:0006099	PATHWAY: Carbohydrate metabolism; tricarboxylic acid cycle; isocitrate from oxaloacetate: step 1/2. {ECO:0000256|ARBA:ARBA00004751, ECO:0000256|RuleBase:RU003370}.	Unknown	Unknown	Unknown	427
A0A1Y1IZE7	17.6187	6.15332	0.787513	0.00038519	0.00171476	UP	A0A1Y1IZE7	Aminopyrimidine aminohydrolase (EC 3.5.99.2)	CTR2_1103	TenA family	thiamine biosynthetic process; thiamine diphosphate biosynthetic process	Unknown	oxidoreductase activity [GO:0016491]; thiaminase activity [GO:0050334]	oxidoreductase activity [GO:0016491]; thiaminase activity [GO:0050334]; thiamine biosynthetic process [GO:0009228]; thiamine diphosphate biosynthetic process [GO:0009229]	GO:0009228; GO:0009229; GO:0016491; GO:0050334	PATHWAY: Cofactor biosynthesis; thiamine diphosphate biosynthesis. {ECO:0000256|RuleBase:RU363093}.	Unknown	Unknown	Unknown	223
K2DW01	27.2375	6.10943	0.963505	1.4034e-05	0.000114846	UP	K2DW01	DNA topoisomerase (ATP-hydrolyzing) (EC 5.6.2.2)	ACD_23C00645G0005	Unknown	DNA topological change	Unknown	ATP binding [GO:0005524]; DNA binding [GO:0003677]; DNA topoisomerase type II (double strand cut, ATP-hydrolyzing) activity [GO:0003918]	ATP binding [GO:0005524]; DNA binding [GO:0003677]; DNA topoisomerase type II (double strand cut, ATP-hydrolyzing) activity [GO:0003918]; DNA topological change [GO:0006265]	GO:0003677; GO:0003918; GO:0005524; GO:0006265	Unknown	Unknown	23019650	Unknown	119
A0A1T4T054	28.9746	6.0976	0.865952	3.58758e-06	3.9378e-05	UP	A0A1T4T054	Cell shape-determining protein MreB	mreB SAMN02745126_05395	FtsA/MreB family	cell morphogenesis; regulation of cell shape	cytoplasm [GO:0005737]	ATP binding [GO:0005524]	cytoplasm [GO:0005737]; ATP binding [GO:0005524]; cell morphogenesis [GO:0000902]; regulation of cell shape [GO:0008360]	GO:0000902; GO:0005524; GO:0005737; GO:0008360	Unknown	Unknown	Unknown	Unknown	346
A0A3D4NQD8	13.7816	6.08782	0.832294	0.000257222	0.0012465	UP	A0A3D4NQD8	4-hydroxybenzoate octaprenyltransferase	ubiA DIW52_17355	Unknown	ubiquinone biosynthetic process	plasma membrane [GO:0005886]	transferase activity, transferring alkyl or aryl (other than methyl) groups [GO:0016765]	plasma membrane [GO:0005886]; transferase activity, transferring alkyl or aryl (other than methyl) groups [GO:0016765]; ubiquinone biosynthetic process [GO:0006744]	GO:0005886; GO:0006744; GO:0016765	Unknown	Unknown	30148503	Unknown	144
A0A521R171	166.968	6.01769	0.938523	8.31401e-12	2.02911e-09	UP	A0A521R171	Efflux pump membrane transporter	EPO50_07000	Resistance-nodulation-cell division (RND) (TC 2.A.6) family	response to toxic substance; xenobiotic transport	plasma membrane [GO:0005886]	efflux transmembrane transporter activity [GO:0015562]	plasma membrane [GO:0005886]; efflux transmembrane transporter activity [GO:0015562]; response to toxic substance [GO:0009636]; xenobiotic transport [GO:0042908]	GO:0005886; GO:0009636; GO:0015562; GO:0042908	Unknown	Unknown	Unknown	Unknown	1041
A0A5E6ZNJ3	83.0826	6.01467	0.954231	2.56212e-09	1.86496e-07	UP	A0A5E6ZNJ3	Inner membrane ABC transporter permease protein YdcV	ydcV_1 PS833_00070	Binding-protein-dependent transport system permease family	transmembrane transport	ATP-binding cassette (ABC) transporter complex [GO:0043190]	Unknown	ATP-binding cassette (ABC) transporter complex [GO:0043190]; transmembrane transport [GO:0055085]	GO:0043190; GO:0055085	Unknown	Unknown	Unknown	Unknown	275
D8V3K8	43.6254	5.98591	0.915531	7.04157e-06	6.655e-05	UP	D8V3K8	Polyphosphate kinase	ppk	Unknown	phosphorylation; polyphosphate biosynthetic process	polyphosphate kinase complex [GO:0009358]	polyphosphate kinase activity [GO:0008976]	polyphosphate kinase complex [GO:0009358]; polyphosphate kinase activity [GO:0008976]; phosphorylation [GO:0016310]; polyphosphate biosynthetic process [GO:0006799]	GO:0006799; GO:0008976; GO:0009358; GO:0016310	Unknown	Unknown	Unknown	Unknown	259
A0A7Y5XEK8	209.761	5.97251	0.936609	1.40229e-11	3.23227e-09	UP	A0A7Y5XEK8	Carbamoyl phosphate synthase large subunit (EC 6.3.5.5)	carB HOV66_08315	Unknown	nitrogen compound metabolic process	Unknown	carbamoyl-phosphate synthase (glutamine-hydrolyzing) activity [GO:0004088]	carbamoyl-phosphate synthase (glutamine-hydrolyzing) activity [GO:0004088]; nitrogen compound metabolic process [GO:0006807]	GO:0004088; GO:0006807	Unknown	Unknown	Unknown	Unknown	114
J4J5U4	41.555	5.95574	0.987059	2.82155e-05	0.000203593	UP	J4J5U4	Orn/Lys/Arg decarboxylase, C-terminal domain-containing protein 2	QWC_29808	Orn/Lys/Arg decarboxylase class-I family	amino acid metabolic process	cytoplasm [GO:0005737]	carboxy-lyase activity [GO:0016831]	cytoplasm [GO:0005737]; carboxy-lyase activity [GO:0016831]; amino acid metabolic process [GO:0006520]	GO:0005737; GO:0006520; GO:0016831	Unknown	Unknown	23105084	Unknown	754
A0A7X5V3W0	16.3285	5.95524	0.878476	0.00146125	0.00509046	UP	A0A7X5V3W0	Dipeptidyl aminopeptidase/acylaminoacyl peptidase	FHR20_003993	Unknown	proteolysis	Unknown	aminopeptidase activity [GO:0004177]; serine-type peptidase activity [GO:0008236]	aminopeptidase activity [GO:0004177]; serine-type peptidase activity [GO:0008236]; proteolysis [GO:0006508]	GO:0004177; GO:0006508; GO:0008236	Unknown	Unknown	Unknown	Unknown	661
A0A1J4N875	33.7825	5.95374	0.913252	4.8572e-05	0.000314883	UP	A0A1J4N875	Cysteine synthase B	cysM UG56_011410	Unknown	cysteine biosynthetic process from serine	Unknown	transferase activity, transferring alkyl or aryl (other than methyl) groups [GO:0016765]	transferase activity, transferring alkyl or aryl (other than methyl) groups [GO:0016765]; cysteine biosynthetic process from serine [GO:0006535]	GO:0006535; GO:0016765	Unknown	Unknown	Unknown	Unknown	315
A0A4Q3LLX4	20.1248	5.9375	0.850394	0.000517475	0.0021797	UP	A0A4Q3LLX4	Leucine--tRNA ligase (EC 6.1.1.4) (Leucyl-tRNA synthetase) (LeuRS)	leuS EOO30_04145	Class-I aminoacyl-tRNA synthetase family	leucyl-tRNA aminoacylation	cytoplasm [GO:0005737]	aminoacyl-tRNA editing activity [GO:0002161]; ATP binding [GO:0005524]; leucine-tRNA ligase activity [GO:0004823]	cytoplasm [GO:0005737]; aminoacyl-tRNA editing activity [GO:0002161]; ATP binding [GO:0005524]; leucine-tRNA ligase activity [GO:0004823]; leucyl-tRNA aminoacylation [GO:0006429]	GO:0002161; GO:0004823; GO:0005524; GO:0005737; GO:0006429	Unknown	Unknown	30498029	Unknown	871
A0A1Y1ITW4	12.5041	5.93175	0.751189	0.000859791	0.00331839	UP	A0A1Y1ITW4	DNA-binding transcriptional dual regulator Crp (Transcriptional regulator (EC 6.2.1.3))	CTR2_0257 NCTC10698_04793	Unknown	regulation of DNA-templated transcription	Unknown	DNA binding [GO:0003677]; long-chain fatty acid-CoA ligase activity [GO:0004467]	DNA binding [GO:0003677]; long-chain fatty acid-CoA ligase activity [GO:0004467]; regulation of DNA-templated transcription [GO:0006355]	GO:0003677; GO:0004467; GO:0006355	Unknown	Unknown	Unknown	Unknown	247
A0A6L6APU4	77.2988	5.93068	0.86156	1.70631e-07	3.9997e-06	UP	A0A6L6APU4	Transposase	F2829_17195	Unknown	DNA integration	Unknown	Unknown	DNA integration [GO:0015074]	GO:0015074	Unknown	Unknown	Unknown	Unknown	50
A0A1T2Y1Z5	43.611	5.8994	1.0072	1.37415e-06	1.8693e-05	UP	A0A1T2Y1Z5	Efflux transporter periplasmic adaptor subunit	BFW87_25270	Membrane fusion protein (MFP) (TC 8.A.1) family	response to chemical	plasma membrane [GO:0005886]	transmembrane transporter activity [GO:0022857]	plasma membrane [GO:0005886]; transmembrane transporter activity [GO:0022857]; response to chemical [GO:0042221]	GO:0005886; GO:0022857; GO:0042221	Unknown	Unknown	Unknown	Unknown	393
A0A352S744	13.1075	5.88445	0.713672	0.000200434	0.00101291	UP	A0A352S744	Aconitate hydratase B (EC 4.2.1.3)	DC084_28495	Unknown	leucine biosynthetic process	Unknown	aconitate hydratase activity [GO:0003994]; citrate dehydratase activity [GO:0047780]; iron-sulfur cluster binding [GO:0051536]; metal ion binding [GO:0046872]	aconitate hydratase activity [GO:0003994]; citrate dehydratase activity [GO:0047780]; iron-sulfur cluster binding [GO:0051536]; metal ion binding [GO:0046872]; leucine biosynthetic process [GO:0009098]	GO:0003994; GO:0009098; GO:0046872; GO:0047780; GO:0051536	Unknown	Unknown	30148503	Unknown	256
A0A0Q8DIC0	21.5444	5.84363	0.886634	9.21313e-05	0.000535368	UP	A0A0Q8DIC0	Proton_antipo_M domain-containing protein	ASD81_22525	Unknown	ATP synthesis coupled electron transport	membrane [GO:0016020]	NADH dehydrogenase (ubiquinone) activity [GO:0008137]	membrane [GO:0016020]; NADH dehydrogenase (ubiquinone) activity [GO:0008137]; ATP synthesis coupled electron transport [GO:0042773]	GO:0008137; GO:0016020; GO:0042773	Unknown	Unknown	Unknown	Unknown	173
A0A2A4I1E9	144.582	5.83788	0.887737	3.53406e-12	1.16632e-09	UP	A0A2A4I1E9	Cellulase	COA17_01140	Unknown	carbohydrate metabolic process; homophilic cell adhesion via plasma membrane adhesion molecules	membrane [GO:0016020]	calcium ion binding [GO:0005509]; hydrolase activity, hydrolyzing O-glycosyl compounds [GO:0004553]	membrane [GO:0016020]; calcium ion binding [GO:0005509]; hydrolase activity, hydrolyzing O-glycosyl compounds [GO:0004553]; carbohydrate metabolic process [GO:0005975]; homophilic cell adhesion via plasma membrane adhesion molecules [GO:0007156]	GO:0004553; GO:0005509; GO:0005975; GO:0007156; GO:0016020	Unknown	Unknown	Unknown	Unknown	1615
A0A4T0V8Z1	26.8747	5.82908	0.946128	4.21444e-05	0.000281121	UP	A0A4T0V8Z1	Aspartyl/glutamyl-tRNA(Asn/Gln) amidotransferase subunit B (Asp/Glu-ADT subunit B) (EC 6.3.5.-)	gatB E8D34_06650	GatB/GatE family, GatB subfamily	translation	Unknown	asparaginyl-tRNA synthase (glutamine-hydrolyzing) activity [GO:0050566]; ATP binding [GO:0005524]; glutaminyl-tRNA synthase (glutamine-hydrolyzing) activity [GO:0050567]; transferase activity [GO:0016740]	asparaginyl-tRNA synthase (glutamine-hydrolyzing) activity [GO:0050566]; ATP binding [GO:0005524]; glutaminyl-tRNA synthase (glutamine-hydrolyzing) activity [GO:0050567]; transferase activity [GO:0016740]; translation [GO:0006412]	GO:0005524; GO:0006412; GO:0016740; GO:0050566; GO:0050567	Unknown	Unknown	Unknown	Unknown	500
D0J7A6	219.515	5.82094	0.973687	1.87017e-10	2.50301e-08	UP	D0J7A6	UDP-N-acetylmuramate--L-alanyl-gamma-D-glutamyl-meso-2,6-diaminoheptandioate ligase (EC 6.3.2.45) (Murein peptide ligase) (UDP-N-acetylmuramate:L-alanyl-gamma-D-glutamyl-meso-diaminopimelate ligase)	mpl CtCNB1_4092	MurCDEF family, Mpl subfamily	cell cycle; cell division; cell wall organization; peptidoglycan biosynthetic process; peptidoglycan turnover; regulation of cell shape	Unknown	ATP binding [GO:0005524]; UDP-N-acetylmuramate-L-alanyl-gamma-D-glutamyl-meso-2,6-diaminoheptanedioate ligase activity [GO:0106418]	ATP binding [GO:0005524]; UDP-N-acetylmuramate-L-alanyl-gamma-D-glutamyl-meso-2,6-diaminoheptanedioate ligase activity [GO:0106418]; cell cycle [GO:0007049]; cell division [GO:0051301]; cell wall organization [GO:0071555]; peptidoglycan biosynthetic process [GO:0009252]; peptidoglycan turnover [GO:0009254]; regulation of cell shape [GO:0008360]	GO:0005524; GO:0007049; GO:0008360; GO:0009252; GO:0009254; GO:0051301; GO:0071555; GO:0106418	PATHWAY: Cell wall biogenesis; peptidoglycan recycling. {ECO:0000256|HAMAP-Rule:MF_02020}.	Unknown	19734336	Unknown	472
A0A7K1A1F9	40.8754	5.79749	0.893652	8.53893e-06	7.7523e-05	UP	A0A7K1A1F9	Cytochrome bc1 complex cytochrome b subunit (EC 7.1.1.8) (Cytochrome bc1 reductase complex subunit QcrB)	F2667_12255	Unknown	respiratory electron transport chain	membrane [GO:0016020]	ubiquinol-cytochrome-c reductase activity [GO:0008121]	membrane [GO:0016020]; ubiquinol-cytochrome-c reductase activity [GO:0008121]; respiratory electron transport chain [GO:0022904]	GO:0008121; GO:0016020; GO:0022904	Unknown	Unknown	Unknown	Unknown	548
A0A1Y2QLZ1	12.2444	5.76618	0.898002	0.00202274	0.00667932	UP	A0A1Y2QLZ1	Dienelactone hydrolase	CAP40_10015	Unknown	lipid catabolic process	membrane [GO:0016020]	1-alkyl-2-acetylglycerophosphocholine esterase activity [GO:0003847]	membrane [GO:0016020]; 1-alkyl-2-acetylglycerophosphocholine esterase activity [GO:0003847]; lipid catabolic process [GO:0016042]	GO:0003847; GO:0016020; GO:0016042	Unknown	Unknown	Unknown	Unknown	500
A0A0Q7DVA4	32.9265	5.75369	0.867108	9.40811e-07	1.38912e-05	UP	A0A0Q7DVA4	Malic enzyme (EC 1.1.1.40)	ASC89_06170	Phosphate acetyltransferase and butyryltransferase family; Malic enzymes family	malate metabolic process	Unknown	acyltransferase activity [GO:0016746]; malate dehydrogenase (decarboxylating) (NAD+) activity [GO:0004471]; malate dehydrogenase (decarboxylating) (NADP+) activity [GO:0004473]; metal ion binding [GO:0046872]; NAD binding [GO:0051287]; oxaloacetate decarboxylase activity [GO:0008948]	acyltransferase activity [GO:0016746]; malate dehydrogenase (decarboxylating) (NAD+) activity [GO:0004471]; malate dehydrogenase (decarboxylating) (NADP+) activity [GO:0004473]; metal ion binding [GO:0046872]; NAD binding [GO:0051287]; oxaloacetate decarboxylase activity [GO:0008948]; malate metabolic process [GO:0006108]	GO:0004471; GO:0004473; GO:0006108; GO:0008948; GO:0016746; GO:0046872; GO:0051287	Unknown	Unknown	Unknown	Unknown	763
A0A6V8PN37	159.108	5.72506	1.01121	9.27049e-10	8.01318e-08	UP	A0A6V8PN37	ATP-dependent Clp protease ATP-binding subunit ClpX	HKBW3S42_02004	Unknown	proteolysis	Unknown	ATP binding [GO:0005524]; ATP hydrolysis activity [GO:0016887]; peptidase activity [GO:0008233]	ATP binding [GO:0005524]; ATP hydrolysis activity [GO:0016887]; peptidase activity [GO:0008233]; proteolysis [GO:0006508]	GO:0005524; GO:0006508; GO:0008233; GO:0016887	Unknown	Unknown	Unknown	Unknown	129
A0A8B4RWW1	12.0797	5.71423	0.777321	0.000290309	0.00137186	UP	A0A8B4RWW1	Response regulator uvrY	uvrY_1 NCTC10698_00018	Unknown	phosphorelay signal transduction system; regulation of DNA-templated transcription	Unknown	DNA binding [GO:0003677]	DNA binding [GO:0003677]; phosphorelay signal transduction system [GO:0000160]; regulation of DNA-templated transcription [GO:0006355]	GO:0000160; GO:0003677; GO:0006355	Unknown	Unknown	Unknown	Unknown	212
B7WY12	128.158	5.69381	0.890002	3.80329e-06	4.12006e-05	UP	B7WY12	Flagellar L-ring protein (Basal body L-ring protein)	flgH CtesDRAFT_PD4658	FlgH family	bacterial-type flagellum-dependent cell motility	bacterial-type flagellum basal body, distal rod, L ring [GO:0009427]; cell outer membrane [GO:0009279]	cytoskeletal motor activity [GO:0003774]	bacterial-type flagellum basal body, distal rod, L ring [GO:0009427]; cell outer membrane [GO:0009279]; cytoskeletal motor activity [GO:0003774]; bacterial-type flagellum-dependent cell motility [GO:0071973]	GO:0003774; GO:0009279; GO:0009427; GO:0071973	Unknown	Unknown	15240283	Unknown	235
A0A645EGW6	12.1858	5.6256	0.78872	0.000327018	0.00149922	UP	A0A645EGW6	C4-dicarboxylate ABC transporter substrate-binding protein	SDC9_147037	Unknown	organic substance transport; transmembrane transport	Unknown	Unknown	organic substance transport [GO:0071702]; transmembrane transport [GO:0055085]	GO:0055085; GO:0071702	Unknown	Unknown	Unknown	Unknown	128
A0A1E4HLT0	151.422	5.58375	0.9253	1.31968e-10	2.19015e-08	UP	A0A1E4HLT0	Phenylalanine--tRNA ligase beta subunit (EC 6.1.1.20) (Phenylalanyl-tRNA synthetase beta subunit) (PheRS)	pheT ABS83_05635	Phenylalanyl-tRNA synthetase beta subunit family, Type 1 subfamily	phenylalanyl-tRNA aminoacylation	cytoplasm [GO:0005737]	ATP binding [GO:0005524]; magnesium ion binding [GO:0000287]; phenylalanine-tRNA ligase activity [GO:0004826]; tRNA binding [GO:0000049]	cytoplasm [GO:0005737]; ATP binding [GO:0005524]; magnesium ion binding [GO:0000287]; phenylalanine-tRNA ligase activity [GO:0004826]; tRNA binding [GO:0000049]; phenylalanyl-tRNA aminoacylation [GO:0006432]	GO:0000049; GO:0000287; GO:0004826; GO:0005524; GO:0005737; GO:0006432	Unknown	Unknown	26031303	Unknown	798
A0A0Q7EBU0	95.4873	5.58051	0.992109	7.28254e-10	6.8671e-08	UP	A0A0Q7EBU0	propionyl-CoA carboxylase (EC 6.4.1.3)	ASC89_09865	Unknown	lipid catabolic process	Unknown	ATP binding [GO:0005524]; metal ion binding [GO:0046872]; propionyl-CoA carboxylase activity [GO:0004658]	ATP binding [GO:0005524]; metal ion binding [GO:0046872]; propionyl-CoA carboxylase activity [GO:0004658]; lipid catabolic process [GO:0016042]	GO:0004658; GO:0005524; GO:0016042; GO:0046872	PATHWAY: Metabolic intermediate metabolism; propanoyl-CoA degradation; succinyl-CoA from propanoyl-CoA: step 1/3. {ECO:0000256|ARBA:ARBA00005060}.	Unknown	Unknown	Unknown	658
A0A2A4I712	106.995	5.57302	0.921732	8.11384e-11	1.46367e-08	UP	A0A2A4I712	Transaldolase (EC 2.2.1.2)	tal COA07_08010	Transaldolase family, Type 2 subfamily	carbohydrate metabolic process; pentose-phosphate shunt	cytoplasm [GO:0005737]	transaldolase activity [GO:0004801]	cytoplasm [GO:0005737]; transaldolase activity [GO:0004801]; carbohydrate metabolic process [GO:0005975]; pentose-phosphate shunt [GO:0006098]	GO:0004801; GO:0005737; GO:0005975; GO:0006098	PATHWAY: Carbohydrate degradation; pentose phosphate pathway; D-glyceraldehyde 3-phosphate and beta-D-fructose 6-phosphate from D-ribose 5-phosphate and D-xylulose 5-phosphate (non-oxidative stage): step 2/3. {ECO:0000256|ARBA:ARBA00004857, ECO:0000256|HAMAP-Rule:MF_00493}.	Unknown	Unknown	Unknown	367
A0A257E727	23.6976	5.57291	0.918172	0.000155519	0.000828303	UP	A0A257E727	Protein TonB	CFE47_00840	TonB family	protein transport	outer membrane-bounded periplasmic space [GO:0030288]; plasma membrane [GO:0005886]	energy transducer activity [GO:0031992]; siderophore transmembrane transporter activity [GO:0015343]	outer membrane-bounded periplasmic space [GO:0030288]; plasma membrane [GO:0005886]; energy transducer activity [GO:0031992]; siderophore transmembrane transporter activity [GO:0015343]; protein transport [GO:0015031]	GO:0005886; GO:0015031; GO:0015343; GO:0030288; GO:0031992	Unknown	Unknown	Unknown	Unknown	255
A0A1T3AKH1	20.884	5.56304	0.905143	0.000162238	0.000851307	UP	A0A1T3AKH1	Glutamyl-aminopeptidase (EC 3.4.11.7)	pepA_2 ALQ35_03320 NCTC10038_04220	Peptidase M42 family	proteolysis	Unknown	aminopeptidase activity [GO:0004177]; metal ion binding [GO:0046872]	aminopeptidase activity [GO:0004177]; metal ion binding [GO:0046872]; proteolysis [GO:0006508]	GO:0004177; GO:0006508; GO:0046872	Unknown	Unknown	Unknown	Unknown	394
A0A1Z3LUQ5	117.782	5.53705	0.946438	3.11713e-10	3.59249e-08	UP	A0A1Z3LUQ5	Glutathione hydrolase proenzyme (EC 2.3.2.2) (EC 3.4.19.13) [Cleaved into: Glutathione hydrolase large chain; Glutathione hydrolase small chain]	ggt CD943_02780	Gamma-glutamyltransferase family	glutathione biosynthetic process; glutathione catabolic process	Unknown	glutathione hydrolase activity [GO:0036374]; hypoglycin A gamma-glutamyl transpeptidase activity [GO:0102953]; leukotriene C4 gamma-glutamyl transferase activity [GO:0103068]	glutathione hydrolase activity [GO:0036374]; hypoglycin A gamma-glutamyl transpeptidase activity [GO:0102953]; leukotriene C4 gamma-glutamyl transferase activity [GO:0103068]; glutathione biosynthetic process [GO:0006750]; glutathione catabolic process [GO:0006751]	GO:0006750; GO:0006751; GO:0036374; GO:0102953; GO:0103068	PATHWAY: Sulfur metabolism; glutathione metabolism. {ECO:0000256|RuleBase:RU368036}.	Unknown	Unknown	Unknown	580
B7WS22	18.7465	5.50789	0.806985	0.000538822	0.00224798	UP	B7WS22	Pyridoxine 5'-phosphate synthase (PNP synthase) (EC 2.6.99.2)	pdxJ CtesDRAFT_PD4024	PNP synthase family	pyridoxine biosynthetic process	cytoplasm [GO:0005737]	pyridoxine 5'-phosphate synthase activity [GO:0033856]	cytoplasm [GO:0005737]; pyridoxine 5'-phosphate synthase activity [GO:0033856]; pyridoxine biosynthetic process [GO:0008615]	GO:0005737; GO:0008615; GO:0033856	PATHWAY: Cofactor biosynthesis; pyridoxine 5'-phosphate biosynthesis; pyridoxine 5'-phosphate from D-erythrose 4-phosphate: step 5/5. {ECO:0000256|HAMAP-Rule:MF_00279}.	Unknown	15240283	Unknown	257
A0A3L9YML2	23.766	5.5052	0.862667	4.36343e-05	0.00029007	UP	A0A3L9YML2	histidine kinase (EC 2.7.13.3)	C8C96_1803	Unknown	chemotaxis	cytoplasm [GO:0005737]	phosphorelay sensor kinase activity [GO:0000155]	cytoplasm [GO:0005737]; phosphorelay sensor kinase activity [GO:0000155]; chemotaxis [GO:0006935]	GO:0000155; GO:0005737; GO:0006935	Unknown	Unknown	Unknown	Unknown	2078
A0A5E7FLM8	68.4124	5.49752	0.982169	2.66277e-06	3.09463e-05	UP	A0A5E7FLM8	Stress response kinase A (EC 2.7.11.1) (Serine/threonine-protein kinase SrkA)	rdoA_2 rdoA_1 srkA PS691_03861 PS691_05662	SrkA/RdoA protein kinase family	protein phosphorylation	cytoplasm [GO:0005737]	ATP binding [GO:0005524]; magnesium ion binding [GO:0000287]; protein serine/threonine kinase activity [GO:0004674]	cytoplasm [GO:0005737]; ATP binding [GO:0005524]; magnesium ion binding [GO:0000287]; protein serine/threonine kinase activity [GO:0004674]; protein phosphorylation [GO:0006468]	GO:0000287; GO:0004674; GO:0005524; GO:0005737; GO:0006468	Unknown	Unknown	Unknown	Unknown	324
A0A0S4WQJ8	13.2178	5.49386	0.832985	0.000378378	0.00169718	UP	A0A0S4WQJ8	Acetolactate synthase small subunit (AHAS) (ALS) (EC 2.2.1.6) (Acetohydroxy-acid synthase small subunit)	ilvH ilvN C2L97_06645 CJO77_06125 CJO87_07460 CJO92_06125 E7Z57_08525 HF909_07130 HTZ98_15675 HXP35_06555 HXP36_08290 MAFF211479_14600 MAFF241647_13540 PSS4_v1_1330021 RD1301_v1_1760013 RSP795_05875 RSP822_14350 RSSE_c2516 RUN1744_v1_350069 RUN1985_v1_290224 RUN215_v1_180165 RUN39_v1_50135 TD1301_v1_10062 TF3108_v1_330069 TO10_v1_150210	Acetolactate synthase small subunit family	isoleucine biosynthetic process; valine biosynthetic process	cytoplasm [GO:0005737]	acetolactate synthase activity [GO:0003984]; acetolactate synthase regulator activity [GO:1990610]	cytoplasm [GO:0005737]; acetolactate synthase activity [GO:0003984]; acetolactate synthase regulator activity [GO:1990610]; isoleucine biosynthetic process [GO:0009097]; valine biosynthetic process [GO:0009099]	GO:0003984; GO:0005737; GO:0009097; GO:0009099; GO:1990610	PATHWAY: Amino-acid biosynthesis; L-isoleucine biosynthesis; L-isoleucine from 2-oxobutanoate: step 1/4. {ECO:0000256|ARBA:ARBA00004974, ECO:0000256|RuleBase:RU368092}.; PATHWAY: Amino-acid biosynthesis; L-valine biosynthesis; L-valine from pyruvate: step 1/4. {ECO:0000256|ARBA:ARBA00005025, ECO:0000256|RuleBase:RU368092}.	Unknown	Unknown	Unknown	163
A0A2A4I9C3	82.4698	5.48914	0.942453	1.8268e-10	2.50301e-08	UP	A0A2A4I9C3	dTDP-glucose 4,6-dehydratase (EC 4.2.1.46)	rfbB COA07_09720	NAD(P)-dependent epimerase/dehydratase family, dTDP-glucose dehydratase subfamily	nucleotide-sugar metabolic process	Unknown	dTDP-glucose 4,6-dehydratase activity [GO:0008460]; oxidoreductase activity [GO:0016491]	dTDP-glucose 4,6-dehydratase activity [GO:0008460]; oxidoreductase activity [GO:0016491]; nucleotide-sugar metabolic process [GO:0009225]	GO:0008460; GO:0009225; GO:0016491	Unknown	Unknown	Unknown	Unknown	356
A0A1B5DUY8	17.1025	5.45364	0.879797	0.000323574	0.00148837	UP	A0A1B5DUY8	Inner membrane amino-acid ABC transporter permease protein YecS	yecS_3	Binding-protein-dependent transport system permease family, HisMQ subfamily	amino acid transport	ATP-binding cassette (ABC) transporter complex, substrate-binding subunit-containing [GO:0055052]	transmembrane transporter activity [GO:0022857]	ATP-binding cassette (ABC) transporter complex, substrate-binding subunit-containing [GO:0055052]; transmembrane transporter activity [GO:0022857]; amino acid transport [GO:0006865]	GO:0006865; GO:0022857; GO:0055052	Unknown	Unknown	Unknown	Unknown	222
A0A3M4B180	31.9841	5.45202	0.922622	2.61878e-05	0.000193333	UP	A0A3M4B180	UDP-N-acetylmuramate:L-alanyl-gamma-D-glutamyl-meso-diaminopimelate ligase	ALQ29_05114	Unknown	cell wall organization; peptidoglycan biosynthetic process	membrane [GO:0016020]	acid-amino acid ligase activity [GO:0016881]; ATP binding [GO:0005524]	membrane [GO:0016020]; acid-amino acid ligase activity [GO:0016881]; ATP binding [GO:0005524]; cell wall organization [GO:0071555]; peptidoglycan biosynthetic process [GO:0009252]	GO:0005524; GO:0009252; GO:0016020; GO:0016881; GO:0071555	Unknown	Unknown	Unknown	Unknown	275
K0HXC0	22.9768	5.44628	0.905802	1.9646e-05	0.000150668	UP	K0HXC0	Phosphatidate cytidylyltransferase (EC 2.7.7.41)	C380_09125	CDS family	CDP-diacylglycerol biosynthetic process	membrane [GO:0016020]	phosphatidate cytidylyltransferase activity [GO:0004605]	membrane [GO:0016020]; phosphatidate cytidylyltransferase activity [GO:0004605]; CDP-diacylglycerol biosynthetic process [GO:0016024]	GO:0004605; GO:0016020; GO:0016024	PATHWAY: Phospholipid metabolism; CDP-diacylglycerol biosynthesis; CDP-diacylglycerol from sn-glycerol 3-phosphate: step 3/3. {ECO:0000256|RuleBase:RU003938}.	Unknown	23209225	Unknown	284
A0A0S9Q2C4	207.42	5.44607	0.969206	1.58204e-09	1.23847e-07	UP	A0A0S9Q2C4	Prephenate dehydratase (EC 4.2.1.51)	ASF47_17365	Unknown	L-phenylalanine biosynthetic process	Unknown	prephenate dehydratase activity [GO:0004664]	prephenate dehydratase activity [GO:0004664]; L-phenylalanine biosynthetic process [GO:0009094]	GO:0004664; GO:0009094	PATHWAY: Amino-acid biosynthesis; L-phenylalanine biosynthesis; phenylpyruvate from prephenate: step 1/1. {ECO:0000256|ARBA:ARBA00004741}.	Unknown	Unknown	Unknown	279
I4K6N4	197.228	5.43489	1.03763	1.16984e-08	5.45358e-07	UP	I4K6N4	Delta-aminolevulinic acid dehydratase (EC 4.2.1.24)	hemB_1 hemB CDH05_14680 HBO13_15890 HBO18_09710 HBO30_09735 PflSS101_5252	ALAD family	protoporphyrinogen IX biosynthetic process	Unknown	metal ion binding [GO:0046872]; porphobilinogen synthase activity [GO:0004655]	metal ion binding [GO:0046872]; porphobilinogen synthase activity [GO:0004655]; protoporphyrinogen IX biosynthetic process [GO:0006782]	GO:0004655; GO:0006782; GO:0046872	PATHWAY: Porphyrin-containing compound metabolism; protoporphyrin-IX biosynthesis; coproporphyrinogen-III from 5-aminolevulinate: step 1/4. {ECO:0000256|ARBA:ARBA00004694}.	Unknown	22792073; 32587583	Unknown	337
A0A246K8E6	39.1336	5.42107	0.843794	5.13622e-07	9.23619e-06	UP	A0A246K8E6	Flagellar biosynthesis protein FlhA	flhA_2 flhA NCTC8545_02294	FHIPEP (flagella/HR/invasion proteins export pore) family	bacterial-type flagellum assembly; protein secretion	plasma membrane [GO:0005886]	Unknown	plasma membrane [GO:0005886]; bacterial-type flagellum assembly [GO:0044780]; protein secretion [GO:0009306]	GO:0005886; GO:0009306; GO:0044780	Unknown	Unknown	Unknown	Unknown	699
A0A645JUH6	81.0138	5.39558	0.963342	6.87994e-07	1.0895e-05	UP	A0A645JUH6	Amino-acid acetyltransferase (EC 2.3.1.1)	argA_15 SDC9_210656	Unknown	arginine biosynthetic process	cytoplasm [GO:0005737]	acetyl-CoA:L-glutamate N-acetyltransferase activity [GO:0004042]; methione N-acyltransferase activity [GO:0103045]	cytoplasm [GO:0005737]; acetyl-CoA:L-glutamate N-acetyltransferase activity [GO:0004042]; methione N-acyltransferase activity [GO:0103045]; arginine biosynthetic process [GO:0006526]	GO:0004042; GO:0005737; GO:0006526; GO:0103045	Unknown	Unknown	Unknown	Unknown	98
A0A6I1YMS5	120.199	5.37806	1.04307	4.3043e-08	1.40472e-06	UP	A0A6I1YMS5	Succinate dehydrogenase (Quinone) flavoprotein subunit (EC 1.3.5.1)	sdhA GHK92_08645	Unknown	steroid metabolic process	Unknown	steroid dehydrogenase activity, acting on the CH-CH group of donors [GO:0033765]; succinate dehydrogenase (ubiquinone) activity [GO:0008177]	steroid dehydrogenase activity, acting on the CH-CH group of donors [GO:0033765]; succinate dehydrogenase (ubiquinone) activity [GO:0008177]; steroid metabolic process [GO:0008202]	GO:0008177; GO:0008202; GO:0033765	Unknown	Unknown	Unknown	Unknown	683
A0A6P0HH24	15.1319	5.35923	0.864102	0.00102084	0.00378843	UP	A0A6P0HH24	DNA topoisomerase 1 (EC 5.6.2.1) (DNA topoisomerase I)	topA G3T38_04690	Type IA topoisomerase family	DNA topological change	Unknown	DNA binding [GO:0003677]; DNA topoisomerase type I (single strand cut, ATP-independent) activity [GO:0003917]; metal ion binding [GO:0046872]	DNA binding [GO:0003677]; DNA topoisomerase type I (single strand cut, ATP-independent) activity [GO:0003917]; metal ion binding [GO:0046872]; DNA topological change [GO:0006265]	GO:0003677; GO:0003917; GO:0006265; GO:0046872	Unknown	Unknown	24801154	Unknown	915
A0A401K9H7	343.637	5.35589	1.21987	4.84767e-07	8.86034e-06	UP	A0A401K9H7	Peptidase_S8 domain-containing protein	PSUB009319_32790	Peptidase S8 family	proteolysis	Unknown	serine-type endopeptidase activity [GO:0004252]	serine-type endopeptidase activity [GO:0004252]; proteolysis [GO:0006508]	GO:0004252; GO:0006508	Unknown	Unknown	Unknown	Unknown	655
A0A4S5ACB6	18.3989	5.34971	0.737232	0.000451538	0.00195332	UP	A0A4S5ACB6	dTDP-4-dehydrorhamnose reductase (EC 1.1.1.133)	E7Z54_10175	DTDP-4-dehydrorhamnose 3,5-epimerase family; DTDP-4-dehydrorhamnose reductase family	dTDP-rhamnose biosynthetic process	Unknown	dTDP-4-dehydrorhamnose 3,5-epimerase activity [GO:0008830]; dTDP-4-dehydrorhamnose reductase activity [GO:0008831]	dTDP-4-dehydrorhamnose 3,5-epimerase activity [GO:0008830]; dTDP-4-dehydrorhamnose reductase activity [GO:0008831]; dTDP-rhamnose biosynthetic process [GO:0019305]	GO:0008830; GO:0008831; GO:0019305	PATHWAY: Carbohydrate biosynthesis; dTDP-L-rhamnose biosynthesis. {ECO:0000256|RuleBase:RU364082}.	Unknown	Unknown	Unknown	464
A0A5D9AU02	80.4665	5.34362	0.905191	4.56767e-08	1.45779e-06	UP	A0A5D9AU02	Bifunctional hydroxymethylpyrimidine kinase/phosphomethylpyrimidine kinase (EC 2.7.1.49, EC 2.7.4.7)	thiD FZC30_11570	Unknown	phosphorylation; thiamine biosynthetic process; thiamine diphosphate biosynthetic process	Unknown	hydroxymethylpyrimidine kinase activity [GO:0008902]; phosphomethylpyrimidine kinase activity [GO:0008972]	hydroxymethylpyrimidine kinase activity [GO:0008902]; phosphomethylpyrimidine kinase activity [GO:0008972]; phosphorylation [GO:0016310]; thiamine biosynthetic process [GO:0009228]; thiamine diphosphate biosynthetic process [GO:0009229]	GO:0008902; GO:0008972; GO:0009228; GO:0009229; GO:0016310	PATHWAY: Cofactor biosynthesis; thiamine diphosphate biosynthesis; 4-amino-2-methyl-5-diphosphomethylpyrimidine from 5-amino-1-(5-phospho-D-ribosyl)imidazole: step 3/3. {ECO:0000256|ARBA:ARBA00004769}.	Unknown	Unknown	Unknown	290
A0A3D3M3H2	15.2551	5.34094	0.765487	0.00120695	0.00435559	UP	A0A3D3M3H2	Bifunctional phosphoribosylaminoimidazolecarboxamide formyltransferase/IMP cyclohydrolase PurH	DIT18_06950	PurH family	'de novo' IMP biosynthetic process	Unknown	IMP cyclohydrolase activity [GO:0003937]; phosphoribosylaminoimidazolecarboxamide formyltransferase activity [GO:0004643]	IMP cyclohydrolase activity [GO:0003937]; phosphoribosylaminoimidazolecarboxamide formyltransferase activity [GO:0004643]; 'de novo' IMP biosynthetic process [GO:0006189]	GO:0003937; GO:0004643; GO:0006189	PATHWAY: Purine metabolism; IMP biosynthesis via de novo pathway; 5-formamido-1-(5-phospho-D-ribosyl)imidazole-4-carboxamide from 5-amino-1-(5-phospho-D-ribosyl)imidazole-4-carboxamide (10-formyl THF route): step 1/1. {ECO:0000256|ARBA:ARBA00004954}.; PATHWAY: Purine metabolism; IMP biosynthesis via de novo pathway; IMP from 5-formamido-1-(5-phospho-D-ribosyl)imidazole-4-carboxamide: step 1/1. {E…	Unknown	30148503	Unknown	356
D0J016	189.41	5.33713	0.955545	1.65682e-09	1.24984e-07	UP	D0J016	Sec-independent protein translocase protein TatC	tatC CtCNB1_0737	TatC family	protein transport by the Tat complex	TAT protein transport complex [GO:0033281]	protein transmembrane transporter activity [GO:0008320]	TAT protein transport complex [GO:0033281]; protein transmembrane transporter activity [GO:0008320]; protein transport by the Tat complex [GO:0043953]	GO:0008320; GO:0033281; GO:0043953	Unknown	Unknown	19734336	Unknown	270
A0A1Y1J1L0	28.7621	5.31265	0.879772	1.42383e-05	0.000116289	UP	A0A1Y1J1L0	Cysteine synthase (EC 2.5.1.47)	cysM CTR2_1170 CTTA_3790	Cysteine synthase/cystathionine beta-synthase family	cysteine biosynthetic process from serine	Unknown	cysteine synthase activity [GO:0004124]; oxidoreductase activity [GO:0016491]	cysteine synthase activity [GO:0004124]; oxidoreductase activity [GO:0016491]; cysteine biosynthetic process from serine [GO:0006535]	GO:0004124; GO:0006535; GO:0016491	PATHWAY: Amino-acid biosynthesis; L-cysteine biosynthesis; L-cysteine from L-serine: step 2/2. {ECO:0000256|ARBA:ARBA00004962}.	Unknown	Unknown	Unknown	301
A0A143GDV0	25.0477	5.31077	0.857876	0.0001623	0.000851307	UP	A0A143GDV0	Cobalt-zinc-cadmium resistance protein CzcA (Multidrug efflux pump)	AK972_1561 SAMN05216237_5268	Unknown	response to toxic substance	plasma membrane [GO:0005886]	transmembrane transporter activity [GO:0022857]	plasma membrane [GO:0005886]; transmembrane transporter activity [GO:0022857]; response to toxic substance [GO:0009636]	GO:0005886; GO:0009636; GO:0022857	Unknown	Unknown	27231373	Unknown	1020
A0A3N0CNE2	72.7816	5.30442	0.945538	1.58272e-07	3.75241e-06	UP	A0A3N0CNE2	DNA polymerase III subunit alpha (EC 2.7.7.7)	EFK50_03135	Unknown	DNA replication	cytoplasm [GO:0005737]	3'-5' exonuclease activity [GO:0008408]; DNA-directed DNA polymerase activity [GO:0003887]; nucleic acid binding [GO:0003676]	cytoplasm [GO:0005737]; 3'-5' exonuclease activity [GO:0008408]; DNA-directed DNA polymerase activity [GO:0003887]; nucleic acid binding [GO:0003676]; DNA replication [GO:0006260]	GO:0003676; GO:0003887; GO:0005737; GO:0006260; GO:0008408	Unknown	Unknown	Unknown	Unknown	1187
A0A5E7V9C3	42.128	5.29158	0.946014	2.63452e-05	0.000194149	UP	A0A5E7V9C3	Formyltetrahydrofolate deformylase (EC 3.5.1.10) (Formyl-FH(4) hydrolase)	purU_1 purU purU_2 purU_3 purU_5 PS710_03054 PS833_05173 PS838_04132 PS850_05416 PS874_02887 PS903_05982 PS928_00905	PurU family	'de novo' IMP biosynthetic process; one-carbon metabolic process	Unknown	formyltetrahydrofolate deformylase activity [GO:0008864]	formyltetrahydrofolate deformylase activity [GO:0008864]; 'de novo' IMP biosynthetic process [GO:0006189]; one-carbon metabolic process [GO:0006730]	GO:0006189; GO:0006730; GO:0008864	PATHWAY: Purine metabolism; IMP biosynthesis via de novo pathway; formate from 10-formyl-5,6,7,8-tetrahydrofolate: step 1/1. {ECO:0000256|HAMAP-Rule:MF_01927}.	Unknown	Unknown	Unknown	285
A0A2R7NZX1	48.1186	5.27437	1.03942	6.77081e-06	6.45795e-05	UP	A0A2R7NZX1	Flagellar biosynthesis protein FlhF (Flagella-associated GTP-binding protein)	flhF DBR23_10575	GTP-binding SRP family	bacterial-type flagellum organization; SRP-dependent cotranslational protein targeting to membrane	plasma membrane [GO:0005886]	GTP binding [GO:0005525]; GTPase activity [GO:0003924]	plasma membrane [GO:0005886]; GTP binding [GO:0005525]; GTPase activity [GO:0003924]; bacterial-type flagellum organization [GO:0044781]; SRP-dependent cotranslational protein targeting to membrane [GO:0006614]	GO:0003924; GO:0005525; GO:0005886; GO:0006614; GO:0044781	Unknown	Unknown	Unknown	Unknown	498
A0A1Y1J8D3	40.338	5.2647	0.842035	8.27512e-07	1.25764e-05	UP	A0A1Y1J8D3	DNA ligase	CTR2_3320	Unknown	DNA recombination; DNA repair	Unknown	ATP binding [GO:0005524]; DNA ligase (ATP) activity [GO:0003910]	ATP binding [GO:0005524]; DNA ligase (ATP) activity [GO:0003910]; DNA recombination [GO:0006310]; DNA repair [GO:0006281]	GO:0003910; GO:0005524; GO:0006281; GO:0006310	Unknown	Unknown	Unknown	Unknown	289
A0A2X1AGQ0	40.0681	5.25772	0.880165	1.19349e-06	1.66727e-05	UP	A0A2X1AGQ0	Predicted protease with the C-terminal PDZ domain	NCTC11165_01412	Unknown	proteolysis	Unknown	peptidase activity [GO:0008233]	peptidase activity [GO:0008233]; proteolysis [GO:0006508]	GO:0006508; GO:0008233	Unknown	Unknown	Unknown	Unknown	663
A0A096GQT1	51.0964	5.25156	0.838257	3.27553e-07	6.56531e-06	UP	A0A096GQT1	Energy-dependent translational throttle protein EttA (EC 3.6.1.-) (Translational regulatory factor EttA)	yjjK_2 ettA CTR2_5105 CTTA_4615 GL58_20365 NCTC10698_01873 P353_18190	ABC transporter superfamily, ABCF family, Translational throttle EttA subfamily	negative regulation of translational elongation; translation	cytoplasm [GO:0005737]; plasma membrane [GO:0005886]	ATP binding [GO:0005524]; ATP hydrolysis activity [GO:0016887]; ribosome binding [GO:0043022]; rRNA binding [GO:0019843]; tRNA binding [GO:0000049]	cytoplasm [GO:0005737]; plasma membrane [GO:0005886]; ATP binding [GO:0005524]; ATP hydrolysis activity [GO:0016887]; ribosome binding [GO:0043022]; rRNA binding [GO:0019843]; tRNA binding [GO:0000049]; negative regulation of translational elongation [GO:0045900]; translation [GO:0006412]	GO:0000049; GO:0005524; GO:0005737; GO:0005886; GO:0006412; GO:0016887; GO:0019843; GO:0043022; GO:0045900	Unknown	Unknown	Unknown	DOMAIN: The P-site tRNA interaction motif (PtIM domain) probably interacts with the P-site tRNA(fMet) as well as the 23S rRNA. {ECO:0000256|HAMAP-Rule:MF_00847}.; DOMAIN: The arm domain is inserted in the first ABC transporter domain. Probably contacts ribosomal protein L1. {ECO:0000256|HAMAP-Rule:MF_00847}.	553
A0A5E7DUS0	37.8182	5.24111	0.937783	2.69263e-06	3.1119e-05	UP	A0A5E7DUS0	NAD-specific glutamate dehydrogenase (EC 1.4.1.2)	gdhB_2 PS720_04247	Unknown	glutamate catabolic process to 2-oxoglutarate	Unknown	glutamate dehydrogenase (NAD+) activity [GO:0004352]	glutamate dehydrogenase (NAD+) activity [GO:0004352]; glutamate catabolic process to 2-oxoglutarate [GO:0019551]	GO:0004352; GO:0019551	Unknown	Unknown	Unknown	Unknown	906
A0A3S0TSZ8	23.6922	5.23878	0.939592	0.00143559	0.0050264	UP	A0A3S0TSZ8	Glutamine ABC transporter permease GlnP	glnP EJ576_09400	Binding-protein-dependent transport system permease family, HisMQ subfamily	amino acid transport	ATP-binding cassette (ABC) transporter complex, substrate-binding subunit-containing [GO:0055052]	transmembrane transporter activity [GO:0022857]	ATP-binding cassette (ABC) transporter complex, substrate-binding subunit-containing [GO:0055052]; transmembrane transporter activity [GO:0022857]; amino acid transport [GO:0006865]	GO:0006865; GO:0022857; GO:0055052	Unknown	Unknown	Unknown	Unknown	218
A0A5E7R0X3	15.9227	5.23241	0.792741	3.20585e-05	0.000225442	UP	A0A5E7R0X3	Lipoprotein-releasing system transmembrane protein LolE	lolE_2 lolE_1 PS663_05567 PS683_00195	ABC-4 integral membrane protein family, LolC/E subfamily	lipoprotein transport	plasma membrane [GO:0005886]	Unknown	plasma membrane [GO:0005886]; lipoprotein transport [GO:0042953]	GO:0005886; GO:0042953	Unknown	Unknown	Unknown	Unknown	414
W7WM87	90.4766	5.23205	0.95386	1.17345e-06	1.65038e-05	UP	W7WM87	Tryptophan 2,3-dioxygenase (EC 1.13.11.11)	kynA Y695_04739	Unknown	tryptophan catabolic process to kynurenine	Unknown	heme binding [GO:0020037]; metal ion binding [GO:0046872]; tryptophan 2,3-dioxygenase activity [GO:0004833]	heme binding [GO:0020037]; metal ion binding [GO:0046872]; tryptophan 2,3-dioxygenase activity [GO:0004833]; tryptophan catabolic process to kynurenine [GO:0019441]	GO:0004833; GO:0019441; GO:0020037; GO:0046872	Unknown	Unknown	Unknown	Unknown	100
A0A7C1VB40	192.547	5.22024	0.962722	4.75192e-09	2.84619e-07	UP	A0A7C1VB40	histidine kinase (EC 2.7.13.3)	ENI30_08185	Unknown	chemotaxis	cytoplasm [GO:0005737]	phosphorelay sensor kinase activity [GO:0000155]	cytoplasm [GO:0005737]; phosphorelay sensor kinase activity [GO:0000155]; chemotaxis [GO:0006935]	GO:0000155; GO:0005737; GO:0006935	Unknown	Unknown	31911466	Unknown	414
E9UPB6	34.1988	5.20949	0.910413	5.84312e-05	0.000367319	UP	E9UPB6	DNA gyrase subunit A (EC 5.6.2.2)	gyrA NBCG_00572	Topoisomerase GyrA/ParC subunit family; Type II topoisomerase GyrA/ParC subunit family	DNA topological change; DNA-templated DNA replication	chromosome [GO:0005694]; cytoplasm [GO:0005737]	ATP binding [GO:0005524]; DNA binding [GO:0003677]; DNA negative supercoiling activity [GO:0034335]	chromosome [GO:0005694]; cytoplasm [GO:0005737]; ATP binding [GO:0005524]; DNA binding [GO:0003677]; DNA negative supercoiling activity [GO:0034335]; DNA topological change [GO:0006265]; DNA-templated DNA replication [GO:0006261]	GO:0003677; GO:0005524; GO:0005694; GO:0005737; GO:0006261; GO:0006265; GO:0034335	Unknown	Unknown	Unknown	Unknown	899
A0A3B9EHS4	9.40198	5.20579	0.757556	0.00195801	0.00648347	UP	A0A3B9EHS4	DNA-directed DNA polymerase (EC 2.7.7.7)	DCG71_08600	Unknown	DNA replication	Unknown	3'-5' exonuclease activity [GO:0008408]; DNA-directed DNA polymerase activity [GO:0003887]; nucleic acid binding [GO:0003676]	3'-5' exonuclease activity [GO:0008408]; DNA-directed DNA polymerase activity [GO:0003887]; nucleic acid binding [GO:0003676]; DNA replication [GO:0006260]	GO:0003676; GO:0003887; GO:0006260; GO:0008408	Unknown	Unknown	30148503	Unknown	765
I4K4P4	36.1955	5.2029	1.02303	0.000588331	0.00241682	UP	I4K4P4	Flavohemoprotein (EC 1.14.12.17) (Flavohemoglobin) (Hemoglobin-like protein) (Nitric oxide dioxygenase)	hmp hmpA HBO13_10230 HBO30_12040 PflSS101_4498	Globin family, Two-domain flavohemoproteins subfamily; Flavoprotein pyridine nucleotide cytochrome reductase family	response to nitrosative stress; response to toxic substance	Unknown	FAD binding [GO:0071949]; heme binding [GO:0020037]; nitric oxide dioxygenase activity [GO:0008941]; oxygen binding [GO:0019825]; oxygen carrier activity [GO:0005344]	FAD binding [GO:0071949]; heme binding [GO:0020037]; nitric oxide dioxygenase activity [GO:0008941]; oxygen binding [GO:0019825]; oxygen carrier activity [GO:0005344]; response to nitrosative stress [GO:0051409]; response to toxic substance [GO:0009636]	GO:0005344; GO:0008941; GO:0009636; GO:0019825; GO:0020037; GO:0051409; GO:0071949	Unknown	Unknown	22792073; 32587583	Unknown	393
E2Y033	16.1149	5.20117	0.809722	7.14857e-05	0.000433617	UP	E2Y033	Phosphate ABC transporter, inner membrane subunit PstA	pstA PFWH6_5829	Binding-protein-dependent transport system permease family	transmembrane transport	ATP-binding cassette (ABC) transporter complex [GO:0043190]	Unknown	ATP-binding cassette (ABC) transporter complex [GO:0043190]; transmembrane transport [GO:0055085]	GO:0043190; GO:0055085	Unknown	Unknown	20920191	Unknown	149
A0A1I1CT19	46.5105	5.19729	0.944385	4.09277e-06	4.34294e-05	UP	A0A1I1CT19	Protein-export membrane protein SecF	secF SAMN05444579_11850	SecD/SecF family, SecF subfamily	intracellular protein transmembrane transport; protein targeting; protein transport by the Sec complex	plasma membrane [GO:0005886]	protein-transporting ATPase activity [GO:0015450]	plasma membrane [GO:0005886]; protein-transporting ATPase activity [GO:0015450]; intracellular protein transmembrane transport [GO:0065002]; protein targeting [GO:0006605]; protein transport by the Sec complex [GO:0043952]	GO:0005886; GO:0006605; GO:0015450; GO:0043952; GO:0065002	Unknown	Unknown	Unknown	Unknown	316
D0IZD8	47.8378	5.19477	0.892838	4.63493e-06	4.74823e-05	UP	D0IZD8	Gram-negative type outer membrane porin protein	CtCNB1_0642	Unknown	ion transport	pore complex [GO:0046930]	porin activity [GO:0015288]	pore complex [GO:0046930]; porin activity [GO:0015288]; ion transport [GO:0006811]	GO:0006811; GO:0015288; GO:0046930	Unknown	Unknown	19734336	Unknown	389
A0A1H7VE78	94.0219	5.19356	0.869744	1.73788e-10	2.48637e-08	UP	A0A1H7VE78	Beta-glucosidase	SAMN05216382_0011	Unknown	carbohydrate metabolic process	Unknown	hydrolase activity, hydrolyzing O-glycosyl compounds [GO:0004553]	hydrolase activity, hydrolyzing O-glycosyl compounds [GO:0004553]; carbohydrate metabolic process [GO:0005975]	GO:0004553; GO:0005975	Unknown	Unknown	Unknown	Unknown	776
A0A1I1K3X2	47.0486	5.1904	0.940146	1.39316e-06	1.88281e-05	UP	A0A1I1K3X2	Lipoyl synthase (EC 2.8.1.8) (Lip-syn) (LS) (Lipoate synthase) (Lipoic acid synthase) (Sulfur insertion protein LipA)	lipA SAMN04487968_107207	Radical SAM superfamily, Lipoyl synthase family	protein lipoylation	cytoplasm [GO:0005737]	4 iron, 4 sulfur cluster binding [GO:0051539]; lipoate synthase activity [GO:0016992]; metal ion binding [GO:0046872]	cytoplasm [GO:0005737]; 4 iron, 4 sulfur cluster binding [GO:0051539]; lipoate synthase activity [GO:0016992]; metal ion binding [GO:0046872]; protein lipoylation [GO:0009249]	GO:0005737; GO:0009249; GO:0016992; GO:0046872; GO:0051539	PATHWAY: Protein modification; protein lipoylation via endogenous pathway; protein N(6)-(lipoyl)lysine from octanoyl-[acyl-carrier-protein]: step 2/2. {ECO:0000256|HAMAP-Rule:MF_00206}.	Unknown	Unknown	Unknown	313
A0A7Y2KTR7	13.3823	5.18604	0.822339	0.000877631	0.00337469	UP	A0A7Y2KTR7	DUF993 family protein	HKX06_20295	Unknown	tRNA modification	Unknown	pentosyltransferase activity [GO:0016763]	pentosyltransferase activity [GO:0016763]; tRNA modification [GO:0006400]	GO:0006400; GO:0016763	Unknown	Unknown	Unknown	Unknown	336
A0A5E6UT72	45.7493	5.18581	0.889794	2.17629e-06	2.63249e-05	UP	A0A5E6UT72	Ferripyoverdine receptor	fpvA_2 PS663_03709	TonB-dependent receptor family	iron ion homeostasis	cell outer membrane [GO:0009279]	siderophore uptake transmembrane transporter activity [GO:0015344]; signaling receptor activity [GO:0038023]	cell outer membrane [GO:0009279]; siderophore uptake transmembrane transporter activity [GO:0015344]; signaling receptor activity [GO:0038023]; iron ion homeostasis [GO:0055072]	GO:0009279; GO:0015344; GO:0038023; GO:0055072	Unknown	Unknown	Unknown	Unknown	810
A0A0W0HZZ2	47.9772	5.18083	0.938921	4.89638e-06	4.96193e-05	UP	A0A0W0HZZ2	Glucosidase	ALQ17_02990 AO066_07685	Unknown	oligosaccharide metabolic process	Unknown	Glc3Man9GlcNAc2 oligosaccharide glucosidase activity [GO:0004573]	Glc3Man9GlcNAc2 oligosaccharide glucosidase activity [GO:0004573]; oligosaccharide metabolic process [GO:0009311]	GO:0004573; GO:0009311	Unknown	Unknown	Unknown	Unknown	878
A0A0M2REZ3	14.09	5.17744	0.72549	0.000387742	0.00172242	UP	A0A0M2REZ3	Transposase	LQ51_30525	Unknown	transposition, DNA-mediated	membrane [GO:0016020]	DNA binding [GO:0003677]; transposase activity [GO:0004803]	membrane [GO:0016020]; DNA binding [GO:0003677]; transposase activity [GO:0004803]; transposition, DNA-mediated [GO:0006313]	GO:0003677; GO:0004803; GO:0006313; GO:0016020	Unknown	Unknown	Unknown	Unknown	450
A0A076PP78	235.628	5.17134	1.06443	7.60871e-08	2.14752e-06	UP	A0A076PP78	ABC transporter permease	O987_06805	Binding-protein-dependent transport system permease family	transmembrane transport	ATP-binding cassette (ABC) transporter complex [GO:0043190]	Unknown	ATP-binding cassette (ABC) transporter complex [GO:0043190]; transmembrane transport [GO:0055085]	GO:0043190; GO:0055085	Unknown	Unknown	25212615	Unknown	253
A0A521R4R8	168.459	5.17126	0.952853	4.80197e-09	2.84619e-07	UP	A0A521R4R8	Peptidase S53 domain-containing protein	EPO50_06905	Unknown	proteolysis	Unknown	metal ion binding [GO:0046872]; serine-type endopeptidase activity [GO:0004252]	metal ion binding [GO:0046872]; serine-type endopeptidase activity [GO:0004252]; proteolysis [GO:0006508]	GO:0004252; GO:0006508; GO:0046872	Unknown	Unknown	Unknown	Unknown	981
A0A096GGR3	105.85	5.16961	0.957372	7.33319e-06	6.79138e-05	UP	A0A096GGR3	DJ-1/PfpI family protein (Glutamine amidotransferase) (Intracellular protease, PfpI family) (Intracellular protease, PfpI family protein)	CTS44_01520 FZC30_11305 Ga0061062_104466 INP81_23055 P245_21220 P608_19300 XA67_03310	Peptidase C56 family	glutamine metabolic process; proteolysis	Unknown	peptidase activity [GO:0008233]; transferase activity [GO:0016740]	peptidase activity [GO:0008233]; transferase activity [GO:0016740]; glutamine metabolic process [GO:0006541]; proteolysis [GO:0006508]	GO:0006508; GO:0006541; GO:0008233; GO:0016740	Unknown	Unknown	21704702	Unknown	193
K0HZK7	20.3177	5.15932	0.812135	2.11727e-05	0.000160595	UP	K0HZK7	Glycerophosphoryl diester phosphodiesterase	C380_07815	Unknown	lipid metabolic process	Unknown	phosphoric diester hydrolase activity [GO:0008081]	phosphoric diester hydrolase activity [GO:0008081]; lipid metabolic process [GO:0006629]	GO:0006629; GO:0008081	Unknown	Unknown	23209225	Unknown	387
A0A5N7WHV6	26.4147	5.14243	0.771169	0.00100327	0.00372991	UP	A0A5N7WHV6	GMP synthase (glutamine-hydrolyzing) (EC 6.3.5.2)	guaA E2583_02170	Unknown	glutamine metabolic process	Unknown	ATP binding [GO:0005524]; GMP synthase activity [GO:0003921]	ATP binding [GO:0005524]; GMP synthase activity [GO:0003921]; glutamine metabolic process [GO:0006541]	GO:0003921; GO:0005524; GO:0006541	PATHWAY: Purine metabolism; GMP biosynthesis; GMP from XMP (L-Gln route): step 1/1. {ECO:0000256|ARBA:ARBA00005153}.	Unknown	Unknown	Unknown	281
A0A3M4GRX9	27.7322	5.14229	0.880223	4.90333e-06	4.96193e-05	UP	A0A3M4GRX9	1-deoxy-D-xylulose 5-phosphate reductoisomerase (DXP reductoisomerase) (EC 1.1.1.267) (1-deoxyxylulose-5-phosphate reductoisomerase) (2-C-methyl-D-erythritol 4-phosphate synthase)	dxr ALQ17_100449	DXR family	isopentenyl diphosphate biosynthetic process, methylerythritol 4-phosphate pathway; terpenoid biosynthetic process	Unknown	1-deoxy-D-xylulose-5-phosphate reductoisomerase activity [GO:0030604]; metal ion binding [GO:0046872]; NADPH binding [GO:0070402]	1-deoxy-D-xylulose-5-phosphate reductoisomerase activity [GO:0030604]; metal ion binding [GO:0046872]; NADPH binding [GO:0070402]; isopentenyl diphosphate biosynthetic process, methylerythritol 4-phosphate pathway [GO:0019288]; terpenoid biosynthetic process [GO:0016114]	GO:0016114; GO:0019288; GO:0030604; GO:0046872; GO:0070402	PATHWAY: Isoprenoid biosynthesis; isopentenyl diphosphate biosynthesis via DXP pathway; isopentenyl diphosphate from 1-deoxy-D-xylulose 5-phosphate: step 1/6. {ECO:0000256|ARBA:ARBA00005094, ECO:0000256|HAMAP-Rule:MF_00183}.	Unknown	Unknown	Unknown	300
A0A521R4F7	19.8583	5.13698	0.851047	2.7398e-05	0.000198731	UP	A0A521R4F7	Penicillin acylase family protein	EPO50_06595	Peptidase S45 family	antibiotic biosynthetic process	membrane [GO:0016020]	hydrolase activity, acting on carbon-nitrogen (but not peptide) bonds, in linear amides [GO:0016811]; metal ion binding [GO:0046872]	membrane [GO:0016020]; hydrolase activity, acting on carbon-nitrogen (but not peptide) bonds, in linear amides [GO:0016811]; metal ion binding [GO:0046872]; antibiotic biosynthetic process [GO:0017000]	GO:0016020; GO:0016811; GO:0017000; GO:0046872	Unknown	Unknown	Unknown	Unknown	837
A0A5E6YL68	11.7708	5.12465	0.812356	2.75697e-05	0.000199628	UP	A0A5E6YL68	GDP-L-fucose synthase (EC 1.1.1.271) (GDP-4-keto-6-deoxy-D-mannose-3,5-epimerase-4-reductase)	fcl_2 fcl PS664_02502	NAD(P)-dependent epimerase/dehydratase family, Fucose synthase subfamily	'de novo' GDP-L-fucose biosynthetic process	Unknown	GDP-L-fucose synthase activity [GO:0050577]; isomerase activity [GO:0016853]; NADP+ binding [GO:0070401]	GDP-L-fucose synthase activity [GO:0050577]; isomerase activity [GO:0016853]; NADP+ binding [GO:0070401]; 'de novo' GDP-L-fucose biosynthetic process [GO:0042351]	GO:0016853; GO:0042351; GO:0050577; GO:0070401	PATHWAY: Nucleotide-sugar biosynthesis; GDP-L-fucose biosynthesis via de novo pathway; GDP-L-fucose from GDP-alpha-D-mannose: step 2/2. {ECO:0000256|HAMAP-Rule:MF_00956}.	Unknown	Unknown	Unknown	325
A0A2E0MM18	231.927	5.12185	0.992419	1.86657e-08	7.5626e-07	UP	A0A2E0MM18	GTP pyrophosphokinase	CMJ44_05920	RelA/spoT family	guanosine tetraphosphate metabolic process; phosphorylation	Unknown	kinase activity [GO:0016301]	kinase activity [GO:0016301]; guanosine tetraphosphate metabolic process [GO:0015969]; phosphorylation [GO:0016310]	GO:0015969; GO:0016301; GO:0016310	PATHWAY: Purine metabolism. {ECO:0000256|ARBA:ARBA00025704}.	Unknown	Unknown	Unknown	493
A0A4Y9FXR2	39.7541	5.12159	0.905148	5.40794e-05	0.000343607	UP	A0A4Y9FXR2	maltose alpha-D-glucosyltransferase (EC 5.4.99.16) (Maltose alpha-D-glucosyltransferase)	treS E4U02_06290	Glycosyl hydrolase 13 family, TreS subfamily	carbohydrate metabolic process	Unknown	maltose alpha-D-glucosyltransferase activity [GO:0047471]; metal ion binding [GO:0046872]; transferase activity [GO:0016740]	maltose alpha-D-glucosyltransferase activity [GO:0047471]; metal ion binding [GO:0046872]; transferase activity [GO:0016740]; carbohydrate metabolic process [GO:0005975]	GO:0005975; GO:0016740; GO:0046872; GO:0047471	Unknown	Unknown	Unknown	Unknown	586
A0A521QGZ2	28.4539	5.0925	0.876553	0.000197455	0.00100151	UP	A0A521QGZ2	Probable malate:quinone oxidoreductase (EC 1.1.5.4) (MQO) (Malate dehydrogenase [quinone])	mqo EPO50_27995	MQO family	tricarboxylic acid cycle	Unknown	malate dehydrogenase (menaquinone) activity [GO:0052589]; malate dehydrogenase (quinone) activity [GO:0008924]	malate dehydrogenase (menaquinone) activity [GO:0052589]; malate dehydrogenase (quinone) activity [GO:0008924]; tricarboxylic acid cycle [GO:0006099]	GO:0006099; GO:0008924; GO:0052589	PATHWAY: Carbohydrate metabolism; tricarboxylic acid cycle; oxaloacetate from (S)-malate (quinone route): step 1/1. {ECO:0000256|ARBA:ARBA00005012, ECO:0000256|HAMAP-Rule:MF_00212}.	Unknown	Unknown	Unknown	526
A0A1I1IPJ1	80.3824	5.06955	0.982844	6.76752e-05	0.000414748	UP	A0A1I1IPJ1	Nucleoside diphosphate kinase (NDK) (NDP kinase) (EC 2.7.4.6) (Nucleoside-2-P kinase)	ndk SAMN04487968_10626	NDK family	CTP biosynthetic process; GTP biosynthetic process; nucleoside diphosphate phosphorylation; UTP biosynthetic process	cytoplasm [GO:0005737]	ATP binding [GO:0005524]; metal ion binding [GO:0046872]; nucleoside diphosphate kinase activity [GO:0004550]	cytoplasm [GO:0005737]; ATP binding [GO:0005524]; metal ion binding [GO:0046872]; nucleoside diphosphate kinase activity [GO:0004550]; CTP biosynthetic process [GO:0006241]; GTP biosynthetic process [GO:0006183]; nucleoside diphosphate phosphorylation [GO:0006165]; UTP biosynthetic process [GO:0006228]	GO:0004550; GO:0005524; GO:0005737; GO:0006165; GO:0006183; GO:0006228; GO:0006241; GO:0046872	Unknown	Unknown	Unknown	Unknown	139
A0A829YDH3	35.8689	5.04498	0.920975	1.1403e-05	9.75484e-05	UP	A0A829YDH3	Glycosyl transferase	GCM10011487_26860	Unknown	carbohydrate metabolic process	membrane [GO:0016020]	carbohydrate binding [GO:0030246]; glycosyltransferase activity [GO:0016757]	membrane [GO:0016020]; carbohydrate binding [GO:0030246]; glycosyltransferase activity [GO:0016757]; carbohydrate metabolic process [GO:0005975]	GO:0005975; GO:0016020; GO:0016757; GO:0030246	Unknown	Unknown	Unknown	Unknown	2854
K0HZT7	15.3325	5.04014	0.830132	9.4248e-05	0.000546138	UP	K0HZT7	Amino-acid acetyltransferase (EC 2.3.1.1) (N-acetylglutamate synthase) (AGS) (NAGS)	argA C380_13180	Acetyltransferase family, ArgA subfamily	arginine biosynthetic process	cytoplasm [GO:0005737]	acetyl-CoA:L-glutamate N-acetyltransferase activity [GO:0004042]; methione N-acyltransferase activity [GO:0103045]	cytoplasm [GO:0005737]; acetyl-CoA:L-glutamate N-acetyltransferase activity [GO:0004042]; methione N-acyltransferase activity [GO:0103045]; arginine biosynthetic process [GO:0006526]	GO:0004042; GO:0005737; GO:0006526; GO:0103045	PATHWAY: Amino-acid biosynthesis; L-arginine biosynthesis; N(2)-acetyl-L-ornithine from L-glutamate: step 1/4. {ECO:0000256|ARBA:ARBA00004925, ECO:0000256|HAMAP-Rule:MF_01105}.	Unknown	23209225	Unknown	448
A0A0X7K4Y5	43.2384	5.03717	0.974837	2.76205e-06	3.16568e-05	UP	A0A0X7K4Y5	Sugar isomerase	AWV77_10130	N-acylglucosamine 2-epimerase family	carbohydrate metabolic process	Unknown	isomerase activity [GO:0016853]	isomerase activity [GO:0016853]; carbohydrate metabolic process [GO:0005975]	GO:0005975; GO:0016853	Unknown	Unknown	Unknown	Unknown	419
A0A838H1W6	125.75	5.03102	0.935347	6.27428e-09	3.36214e-07	UP	A0A838H1W6	glycogen phosphorylase (EC 2.4.1.1)	glgP H0V07_01745	Glycogen phosphorylase family	carbohydrate metabolic process	Unknown	glycogen phosphorylase activity [GO:0008184]; pyridoxal phosphate binding [GO:0030170]	glycogen phosphorylase activity [GO:0008184]; pyridoxal phosphate binding [GO:0030170]; carbohydrate metabolic process [GO:0005975]	GO:0005975; GO:0008184; GO:0030170	Unknown	Unknown	Unknown	Unknown	364
A0A5E6RV08	24.2132	5.02234	0.931634	2.96749e-05	0.000212644	UP	A0A5E6RV08	Efflux pump membrane transporter	acrB PS664_01769	Resistance-nodulation-cell division (RND) (TC 2.A.6) family	response to toxic substance; xenobiotic transport	plasma membrane [GO:0005886]	efflux transmembrane transporter activity [GO:0015562]	plasma membrane [GO:0005886]; efflux transmembrane transporter activity [GO:0015562]; response to toxic substance [GO:0009636]; xenobiotic transport [GO:0042908]	GO:0005886; GO:0009636; GO:0015562; GO:0042908	Unknown	Unknown	Unknown	Unknown	1037
J3AUD0	10.8659	5.02199	0.719715	0.000687942	0.00273922	UP	J3AUD0	Adenosylmethionine-8-amino-7-oxononanoate aminotransferase	PMI29_01281	Class-III pyridoxal-phosphate-dependent aminotransferase family	organonitrogen compound metabolic process	Unknown	pyridoxal phosphate binding [GO:0030170]; transaminase activity [GO:0008483]	pyridoxal phosphate binding [GO:0030170]; transaminase activity [GO:0008483]; organonitrogen compound metabolic process [GO:1901564]	GO:0008483; GO:0030170; GO:1901564	Unknown	Unknown	23045501	Unknown	330
A0A096F761	67.6476	5.01729	0.95987	5.68576e-08	1.74742e-06	UP	A0A096F761	DNA polymerase III subunit epsilon (EC 2.7.7.7)	dnaQ CTS44_16578 FZC30_12800 Ga0061062_10593 P245_20580	Unknown	DNA replication	Unknown	DNA binding [GO:0003677]; DNA-directed DNA polymerase activity [GO:0003887]; exonuclease activity [GO:0004527]; metal ion binding [GO:0046872]	DNA binding [GO:0003677]; DNA-directed DNA polymerase activity [GO:0003887]; exonuclease activity [GO:0004527]; metal ion binding [GO:0046872]; DNA replication [GO:0006260]	GO:0003677; GO:0003887; GO:0004527; GO:0006260; GO:0046872	Unknown	Unknown	21704702	Unknown	243
A0A4Q3LDT0	25.4097	5.0105	0.840788	2.09918e-05	0.000159515	UP	A0A4Q3LDT0	DNA topoisomerase 4 subunit A (EC 5.6.2.2) (Topoisomerase IV subunit A)	parC EOO30_15220	Type II topoisomerase GyrA/ParC subunit family, ParC type 1 subfamily	chromosome segregation; DNA topological change	chromosome [GO:0005694]; DNA topoisomerase type II (double strand cut, ATP-hydrolyzing) complex [GO:0009330]; extrinsic component of plasma membrane [GO:0019897]	ATP binding [GO:0005524]; DNA binding [GO:0003677]; DNA topoisomerase type II (double strand cut, ATP-hydrolyzing) activity [GO:0003918]	chromosome [GO:0005694]; DNA topoisomerase type II (double strand cut, ATP-hydrolyzing) complex [GO:0009330]; extrinsic component of plasma membrane [GO:0019897]; ATP binding [GO:0005524]; DNA binding [GO:0003677]; DNA topoisomerase type II (double strand cut, ATP-hydrolyzing) activity [GO:0003918]; chromosome segregation [GO:0007059]; DNA topological change [GO:0006265]	GO:0003677; GO:0003918; GO:0005524; GO:0005694; GO:0006265; GO:0007059; GO:0009330; GO:0019897	Unknown	Unknown	30498029	Unknown	776
A0A1J4N635	35.1946	5.00982	0.805857	3.66079e-06	3.98652e-05	UP	A0A1J4N635	Dihydroxy-acid dehydratase (DAD) (EC 4.2.1.9)	ilvD UG56_014475	IlvD/Edd family	isoleucine biosynthetic process; valine biosynthetic process	Unknown	2 iron, 2 sulfur cluster binding [GO:0051537]; dihydroxy-acid dehydratase activity [GO:0004160]; magnesium ion binding [GO:0000287]	2 iron, 2 sulfur cluster binding [GO:0051537]; dihydroxy-acid dehydratase activity [GO:0004160]; magnesium ion binding [GO:0000287]; isoleucine biosynthetic process [GO:0009097]; valine biosynthetic process [GO:0009099]	GO:0000287; GO:0004160; GO:0009097; GO:0009099; GO:0051537	PATHWAY: Amino-acid biosynthesis; L-isoleucine biosynthesis; L-isoleucine from 2-oxobutanoate: step 3/4. {ECO:0000256|ARBA:ARBA00029437, ECO:0000256|HAMAP-Rule:MF_00012}.; PATHWAY: Amino-acid biosynthesis; L-valine biosynthesis; L-valine from pyruvate: step 3/4. {ECO:0000256|ARBA:ARBA00029436, ECO:0000256|HAMAP-Rule:MF_00012}.	Unknown	Unknown	Unknown	564
A0A841H2I8	45.3873	4.99417	0.891094	5.36302e-05	0.000342326	UP	A0A841H2I8	histidine kinase (EC 2.7.13.3)	HNQ61_004037	Unknown	regulation of intracellular signal transduction	cytoplasm [GO:0005737]	ATP binding [GO:0005524]; DNA binding [GO:0003677]; phosphorelay sensor kinase activity [GO:0000155]	cytoplasm [GO:0005737]; ATP binding [GO:0005524]; DNA binding [GO:0003677]; phosphorelay sensor kinase activity [GO:0000155]; regulation of intracellular signal transduction [GO:1902531]	GO:0000155; GO:0003677; GO:0005524; GO:0005737; GO:1902531	Unknown	Unknown	Unknown	Unknown	2541
A0A160BRY9	9.32268	4.99331	0.775118	0.00152845	0.00530228	UP	A0A160BRY9	Phosphate transport system permease protein PstA	pstA VZ52_01825	Binding-protein-dependent transport system permease family, CysTW subfamily	phosphate ion transmembrane transport	ATP-binding cassette (ABC) transporter complex [GO:0043190]	inorganic phosphate transmembrane transporter activity [GO:0005315]	ATP-binding cassette (ABC) transporter complex [GO:0043190]; inorganic phosphate transmembrane transporter activity [GO:0005315]; phosphate ion transmembrane transport [GO:0035435]	GO:0005315; GO:0035435; GO:0043190	Unknown	Unknown	Unknown	Unknown	294
A0A3S9JVF5	26.0224	4.97926	0.869578	0.000176295	0.000913169	UP	A0A3S9JVF5	ABC transporter ATP-binding protein	EJJ20_18040	Unknown	peptide transport	Unknown	ATP binding [GO:0005524]	ATP binding [GO:0005524]; peptide transport [GO:0015833]	GO:0005524; GO:0015833	Unknown	Unknown	Unknown	Unknown	236
B7X0W4	106.812	4.97894	0.924542	9.00211e-10	7.94675e-08	UP	B7X0W4	Cytokinin riboside 5'-monophosphate phosphoribohydrolase (EC 3.2.2.n1)	CtesDRAFT_PD3242	LOG family	cytokinin biosynthetic process	Unknown	AMP nucleosidase activity [GO:0008714]	AMP nucleosidase activity [GO:0008714]; cytokinin biosynthetic process [GO:0009691]	GO:0008714; GO:0009691	Unknown	Unknown	15240283	Unknown	197
A0A1I1H2M0	301.743	4.97666	0.913008	3.41198e-09	2.17943e-07	UP	A0A1I1H2M0	DNA topoisomerase 1 (EC 5.6.2.1) (DNA topoisomerase I)	topA SAMN04487968_104153	Type IA topoisomerase family	DNA topological change	Unknown	DNA binding [GO:0003677]; DNA topoisomerase type I (single strand cut, ATP-independent) activity [GO:0003917]; metal ion binding [GO:0046872]	DNA binding [GO:0003677]; DNA topoisomerase type I (single strand cut, ATP-independent) activity [GO:0003917]; metal ion binding [GO:0046872]; DNA topological change [GO:0006265]	GO:0003677; GO:0003917; GO:0006265; GO:0046872	Unknown	Unknown	Unknown	Unknown	893
W7WUK9	16.0018	4.95726	0.834971	0.00105563	0.00389316	UP	W7WUK9	methionine adenosyltransferase (EC 2.5.1.6)	metK_2 Y695_01707	AdoMet synthase family	one-carbon metabolic process; S-adenosylmethionine biosynthetic process	Unknown	ATP binding [GO:0005524]; metal ion binding [GO:0046872]; methionine adenosyltransferase activity [GO:0004478]	ATP binding [GO:0005524]; metal ion binding [GO:0046872]; methionine adenosyltransferase activity [GO:0004478]; one-carbon metabolic process [GO:0006730]; S-adenosylmethionine biosynthetic process [GO:0006556]	GO:0004478; GO:0005524; GO:0006556; GO:0006730; GO:0046872	PATHWAY: Amino-acid biosynthesis; S-adenosyl-L-methionine biosynthesis; S-adenosyl-L-methionine from L-methionine: step 1/1. {ECO:0000256|ARBA:ARBA00005224}.	Unknown	Unknown	Unknown	143
A0A4P1K5H7	114.978	4.92498	0.94286	1.22514e-08	5.59412e-07	UP	A0A4P1K5H7	DNA topoisomerase 1 (EC 5.6.2.1) (DNA topoisomerase I)	topA NCTC9239_01854	Type IA topoisomerase family	DNA topological change	chromosome [GO:0005694]	DNA binding [GO:0003677]; DNA topoisomerase type I (single strand cut, ATP-independent) activity [GO:0003917]; metal ion binding [GO:0046872]	chromosome [GO:0005694]; DNA binding [GO:0003677]; DNA topoisomerase type I (single strand cut, ATP-independent) activity [GO:0003917]; metal ion binding [GO:0046872]; DNA topological change [GO:0006265]	GO:0003677; GO:0003917; GO:0005694; GO:0006265; GO:0046872	Unknown	Unknown	Unknown	Unknown	878
A0A0C5CJR8	35.7581	4.91823	0.981477	3.91979e-06	4.21327e-05	UP	A0A0C5CJR8	Metallopeptidase AprA (EC 3.4.24.-) (Heat-resistant peptidase)	aprA	Peptidase M10B family	protein catabolic process; proteolysis	extracellular matrix [GO:0031012]; extracellular space [GO:0005615]	calcium ion binding [GO:0005509]; metalloendopeptidase activity [GO:0004222]; metallopeptidase activity [GO:0008237]; zinc ion binding [GO:0008270]	extracellular matrix [GO:0031012]; extracellular space [GO:0005615]; calcium ion binding [GO:0005509]; metalloendopeptidase activity [GO:0004222]; metallopeptidase activity [GO:0008237]; zinc ion binding [GO:0008270]; protein catabolic process [GO:0030163]; proteolysis [GO:0006508]	GO:0004222; GO:0005509; GO:0005615; GO:0006508; GO:0008237; GO:0008270; GO:0030163; GO:0031012	Unknown	BIOPHYSICOCHEMICAL PROPERTIES: pH dependence: Optimum pH is 8. {ECO:0000269|Ref.1};	Unknown	Unknown	477
A0A853C1E3	190.012	4.90684	0.989255	4.44939e-08	1.43105e-06	UP	A0A853C1E3	UvrABC system protein B (Protein UvrB) (Excinuclease ABC subunit B)	uvrB HNR19_001812	UvrB family	nucleotide-excision repair; SOS response	cytoplasm [GO:0005737]; excinuclease repair complex [GO:0009380]	ATP binding [GO:0005524]; ATP hydrolysis activity [GO:0016887]; DNA binding [GO:0003677]; excinuclease ABC activity [GO:0009381]	cytoplasm [GO:0005737]; excinuclease repair complex [GO:0009380]; ATP binding [GO:0005524]; ATP hydrolysis activity [GO:0016887]; DNA binding [GO:0003677]; excinuclease ABC activity [GO:0009381]; nucleotide-excision repair [GO:0006289]; SOS response [GO:0009432]	GO:0003677; GO:0005524; GO:0005737; GO:0006289; GO:0009380; GO:0009381; GO:0009432; GO:0016887	Unknown	Unknown	Unknown	DOMAIN: The beta-hairpin motif is involved in DNA binding. {ECO:0000256|HAMAP-Rule:MF_00204}.	709
A0A109LJ98	55.1333	4.90206	1.0711	2.64842e-05	0.000194828	UP	A0A109LJ98	Heme biosynthesis operon protein HemX (Putative uroporphyrinogen-III C-methyltransferase (EC 2.1.1.107))	hemX C7A10_00485 PFLmoz3_01390	Unknown	methylation	membrane [GO:0016020]	uroporphyrin-III C-methyltransferase activity [GO:0004851]	membrane [GO:0016020]; uroporphyrin-III C-methyltransferase activity [GO:0004851]; methylation [GO:0032259]	GO:0004851; GO:0016020; GO:0032259	Unknown	Unknown	Unknown	Unknown	371
A0A2A4ICS0	109.978	4.88205	0.958671	2.82902e-08	9.86354e-07	UP	A0A2A4ICS0	Penicillin-binding protein 2	mrdA COA07_00985	Unknown	peptidoglycan biosynthetic process	membrane [GO:0016020]	penicillin binding [GO:0008658]; serine-type D-Ala-D-Ala carboxypeptidase activity [GO:0009002]	membrane [GO:0016020]; penicillin binding [GO:0008658]; serine-type D-Ala-D-Ala carboxypeptidase activity [GO:0009002]; peptidoglycan biosynthetic process [GO:0009252]	GO:0008658; GO:0009002; GO:0009252; GO:0016020	Unknown	Unknown	Unknown	Unknown	709
A0A3B9EEC7	69.3713	4.87977	0.939339	8.975e-07	1.34643e-05	UP	A0A3B9EEC7	Serine hydroxymethyltransferase (EC 2.1.2.1)	glyA DCG71_03440	SHMT family	glycine biosynthetic process from serine; methylation; tetrahydrofolate interconversion	Unknown	glycine hydroxymethyltransferase activity [GO:0004372]; methyltransferase activity [GO:0008168]; pyridoxal phosphate binding [GO:0030170]	glycine hydroxymethyltransferase activity [GO:0004372]; methyltransferase activity [GO:0008168]; pyridoxal phosphate binding [GO:0030170]; glycine biosynthetic process from serine [GO:0019264]; methylation [GO:0032259]; tetrahydrofolate interconversion [GO:0035999]	GO:0004372; GO:0008168; GO:0019264; GO:0030170; GO:0032259; GO:0035999	Unknown	Unknown	30148503	Unknown	316
A0A521QNN6	45.6693	4.87822	0.892338	1.01271e-06	1.46403e-05	UP	A0A521QNN6	ABC transporter ATP-binding protein	EPO50_19645	ABC transporter superfamily	peptide transport	ATP-binding cassette (ABC) transporter complex, substrate-binding subunit-containing [GO:0055052]	ATP binding [GO:0005524]	ATP-binding cassette (ABC) transporter complex, substrate-binding subunit-containing [GO:0055052]; ATP binding [GO:0005524]; peptide transport [GO:0015833]	GO:0005524; GO:0015833; GO:0055052	Unknown	Unknown	Unknown	Unknown	544
A0A521QMJ2	126.601	4.87485	0.946272	2.13082e-08	8.12996e-07	UP	A0A521QMJ2	Bifunctional protein PutA [Includes: Proline dehydrogenase (EC 1.5.5.2) (Proline oxidase); Delta-1-pyrroline-5-carboxylate dehydrogenase (P5C dehydrogenase) (EC 1.2.1.88) (L-glutamate gamma-semialdehyde dehydrogenase)]	putA EPO50_21390	Aldehyde dehydrogenase family; Proline dehydrogenase family	proline biosynthetic process; proline catabolic process to glutamate	Unknown	1-pyrroline-5-carboxylate dehydrogenase activity [GO:0003842]; DNA binding [GO:0003677]; DNA-binding transcription factor activity [GO:0003700]; proline dehydrogenase activity [GO:0004657]	1-pyrroline-5-carboxylate dehydrogenase activity [GO:0003842]; DNA binding [GO:0003677]; DNA-binding transcription factor activity [GO:0003700]; proline dehydrogenase activity [GO:0004657]; proline biosynthetic process [GO:0006561]; proline catabolic process to glutamate [GO:0010133]	GO:0003677; GO:0003700; GO:0003842; GO:0004657; GO:0006561; GO:0010133	PATHWAY: Amino-acid degradation; L-proline degradation into L-glutamate; L-glutamate from L-proline: step 1/2. {ECO:0000256|PIRNR:PIRNR000197}.; PATHWAY: Amino-acid degradation; L-proline degradation into L-glutamate; L-glutamate from L-proline: step 2/2. {ECO:0000256|PIRNR:PIRNR000197}.	Unknown	Unknown	Unknown	1139
B1Z7P0	72.018	4.87058	0.964063	2.63346e-08	9.41916e-07	UP	B1Z7P0	Transaldolase (EC 2.2.1.2)	tal Mpop_5018	GPI family; Transaldolase family, Type 2 subfamily	gluconeogenesis; glycolytic process; pentose-phosphate shunt	cytoplasm [GO:0005737]	carbohydrate derivative binding [GO:0097367]; glucose-6-phosphate isomerase activity [GO:0004347]; transaldolase activity [GO:0004801]	cytoplasm [GO:0005737]; carbohydrate derivative binding [GO:0097367]; glucose-6-phosphate isomerase activity [GO:0004347]; transaldolase activity [GO:0004801]; gluconeogenesis [GO:0006094]; glycolytic process [GO:0006096]; pentose-phosphate shunt [GO:0006098]	GO:0004347; GO:0004801; GO:0005737; GO:0006094; GO:0006096; GO:0006098; GO:0097367	PATHWAY: Carbohydrate degradation; glycolysis; D-glyceraldehyde 3-phosphate and glycerone phosphate from D-glucose: step 2/4. {ECO:0000256|RuleBase:RU000612}.; PATHWAY: Carbohydrate degradation; pentose phosphate pathway; D-glyceraldehyde 3-phosphate and beta-D-fructose 6-phosphate from D-ribose 5-phosphate and D-xylulose 5-phosphate (non-oxidative stage): step 2/3. {ECO:0000256|ARBA:ARBA00004857…	Unknown	Unknown	Unknown	940
A0A172Y3D8	162.872	4.86583	0.953286	2.71135e-08	9.61486e-07	UP	A0A172Y3D8	Phosphoenolpyruvate carboxykinase [GTP] (PEP carboxykinase) (PEPCK) (EC 4.1.1.32) (GTP-dependent phosphoenolpyruvate carboxykinase) (GTP-PEPCK)	pckG DA69_02550	Phosphoenolpyruvate carboxykinase [GTP] family	gluconeogenesis; phosphorylation	cytoplasm [GO:0005737]	GTP binding [GO:0005525]; kinase activity [GO:0016301]; manganese ion binding [GO:0030145]; phosphoenolpyruvate carboxykinase (GTP) activity [GO:0004613]	cytoplasm [GO:0005737]; GTP binding [GO:0005525]; kinase activity [GO:0016301]; manganese ion binding [GO:0030145]; phosphoenolpyruvate carboxykinase (GTP) activity [GO:0004613]; gluconeogenesis [GO:0006094]; phosphorylation [GO:0016310]	GO:0004613; GO:0005525; GO:0005737; GO:0006094; GO:0016301; GO:0016310; GO:0030145	PATHWAY: Carbohydrate biosynthesis; gluconeogenesis. {ECO:0000256|HAMAP-Rule:MF_00452}.	Unknown	24903872	Unknown	614
A0A2A4I728	44.0264	4.85109	0.913447	5.68737e-07	9.79125e-06	UP	A0A2A4I728	Glycoside hydrolase family 15 protein	COA07_13850	Unknown	carbohydrate metabolic process	Unknown	hydrolase activity [GO:0016787]	hydrolase activity [GO:0016787]; carbohydrate metabolic process [GO:0005975]	GO:0005975; GO:0016787	Unknown	Unknown	Unknown	Unknown	599
A0A8B4S2R3	38.8312	4.84442	0.840508	1.59632e-06	2.06973e-05	UP	A0A8B4S2R3	Precorrin-2 C(20)-methyltransferase (EC 2.1.1.130)	cobI_1 NCTC10698_02304	Unknown	cobalamin biosynthetic process; methylation	Unknown	precorrin-6A synthase (deacetylating) activity [GO:0043819]	precorrin-6A synthase (deacetylating) activity [GO:0043819]; cobalamin biosynthetic process [GO:0009236]; methylation [GO:0032259]	GO:0009236; GO:0032259; GO:0043819	Unknown	Unknown	Unknown	Unknown	252
A0A0H5A5G7	34.6875	4.8431	0.821162	1.64128e-06	2.1148e-05	UP	A0A0H5A5G7	Phosphatidylserine synthase (EC 2.7.8.8)	pssA AA957_00980	CDP-alcohol phosphatidyltransferase class-II family	cardiolipin biosynthetic process	Unknown	CDP-diacylglycerol-glycerol-3-phosphate 3-phosphatidyltransferase activity [GO:0008444]; CDP-diacylglycerol-serine O-phosphatidyltransferase activity [GO:0003882]	CDP-diacylglycerol-glycerol-3-phosphate 3-phosphatidyltransferase activity [GO:0008444]; CDP-diacylglycerol-serine O-phosphatidyltransferase activity [GO:0003882]; cardiolipin biosynthetic process [GO:0032049]	GO:0003882; GO:0008444; GO:0032049	Unknown	Unknown	26337878	Unknown	447
A0A172Y8N6	123.617	4.84285	0.972346	2.74955e-08	9.6677e-07	UP	A0A172Y8N6	Phosphoglucosamine mutase (EC 5.4.2.10)	glmM DA69_13075	Phosphohexose mutase family	carbohydrate metabolic process	Unknown	magnesium ion binding [GO:0000287]; phosphoglucosamine mutase activity [GO:0008966]	magnesium ion binding [GO:0000287]; phosphoglucosamine mutase activity [GO:0008966]; carbohydrate metabolic process [GO:0005975]	GO:0000287; GO:0005975; GO:0008966	Unknown	Unknown	24903872	Unknown	449
A0A521QN21	68.272	4.82051	0.900166	3.68366e-06	4.00092e-05	UP	A0A521QN21	Nodulation protein	EPO50_19700	Unknown	response to toxic substance	plasma membrane [GO:0005886]	transmembrane transporter activity [GO:0022857]	plasma membrane [GO:0005886]; transmembrane transporter activity [GO:0022857]; response to toxic substance [GO:0009636]	GO:0005886; GO:0009636; GO:0022857	Unknown	Unknown	Unknown	Unknown	1099
A0A839Q662	33.0748	4.81886	0.886841	0.00298489	0.00922138	UP	A0A839Q662	Mutator family transposase	FHW14_003320	Transposase mutator family	transposition, DNA-mediated	Unknown	DNA binding [GO:0003677]; transposase activity [GO:0004803]	DNA binding [GO:0003677]; transposase activity [GO:0004803]; transposition, DNA-mediated [GO:0006313]	GO:0003677; GO:0004803; GO:0006313	Unknown	Unknown	Unknown	Unknown	192
A0A246KG55	190.642	4.81198	0.926654	1.15691e-08	5.45358e-07	UP	A0A246KG55	NADH-quinone oxidoreductase subunit N (EC 7.1.1.-) (NADH dehydrogenase I subunit N) (NDH-1 subunit N)	nuoN_1 nuoN NCTC8545_01875	Complex I subunit 2 family	ATP synthesis coupled electron transport	plasma membrane [GO:0005886]	NADH dehydrogenase (ubiquinone) activity [GO:0008137]; quinone binding [GO:0048038]	plasma membrane [GO:0005886]; NADH dehydrogenase (ubiquinone) activity [GO:0008137]; quinone binding [GO:0048038]; ATP synthesis coupled electron transport [GO:0042773]	GO:0005886; GO:0008137; GO:0042773; GO:0048038	Unknown	Unknown	Unknown	Unknown	480
A0A7X5Y310	9.58026	4.80741	0.672505	0.000534936	0.00223509	UP	A0A7X5Y310	Cobalt-zinc-cadmium resistance protein CzcA	GGR89_004444	Resistance-nodulation-cell division (RND) (TC 2.A.6) family	response to toxic substance	plasma membrane [GO:0005886]	cation transmembrane transporter activity [GO:0008324]	plasma membrane [GO:0005886]; cation transmembrane transporter activity [GO:0008324]; response to toxic substance [GO:0009636]	GO:0005886; GO:0008324; GO:0009636	Unknown	Unknown	Unknown	Unknown	774
F3GIW5	23.5546	4.79585	0.972961	5.46931e-05	0.000346445	UP	F3GIW5	Ribonucleotide-diphosphate reductase subunit alpha (EC 1.17.4.1)	PSYPI_33963	Ribonucleoside diphosphate reductase large chain family	DNA replication	Unknown	ribonucleoside-diphosphate reductase activity, thioredoxin disulfide as acceptor [GO:0004748]	ribonucleoside-diphosphate reductase activity, thioredoxin disulfide as acceptor [GO:0004748]; DNA replication [GO:0006260]	GO:0004748; GO:0006260	Unknown	Unknown	21799664	Unknown	317
A0A4Q2ZCN2	81.348	4.79358	0.975006	5.80292e-08	1.7574e-06	UP	A0A4Q2ZCN2	Phosphoribosylformylglycinamidine synthase II	EOP60_13860	Unknown	'de novo' IMP biosynthetic process	Unknown	phosphoribosylformylglycinamidine synthase activity [GO:0004642]	phosphoribosylformylglycinamidine synthase activity [GO:0004642]; 'de novo' IMP biosynthetic process [GO:0006189]	GO:0004642; GO:0006189	Unknown	Unknown	30498029	Unknown	241
A0A3N5WLZ7	108.689	4.78727	0.973609	6.83784e-08	1.9979e-06	UP	A0A3N5WLZ7	sulfoacetaldehyde acetyltransferase (EC 2.3.3.15)	xsc EHM16_07925	TPP enzyme family	taurine catabolic process	cytoplasm [GO:0005737]	magnesium ion binding [GO:0000287]; sulfoacetaldehyde acetyltransferase activity [GO:0050487]; thiamine pyrophosphate binding [GO:0030976]	cytoplasm [GO:0005737]; magnesium ion binding [GO:0000287]; sulfoacetaldehyde acetyltransferase activity [GO:0050487]; thiamine pyrophosphate binding [GO:0030976]; taurine catabolic process [GO:0019529]	GO:0000287; GO:0005737; GO:0019529; GO:0030976; GO:0050487	Unknown	Unknown	30086797	Unknown	569
A0A4Q3GF03	100.834	4.77986	0.881805	5.46043e-09	3.10347e-07	UP	A0A4Q3GF03	Pyruvate carboxylase (EC 6.4.1.1)	pyc EOP24_18325	Unknown	gluconeogenesis; pyruvate metabolic process	cytoplasm [GO:0005737]	ATP binding [GO:0005524]; metal ion binding [GO:0046872]; pyruvate carboxylase activity [GO:0004736]	cytoplasm [GO:0005737]; ATP binding [GO:0005524]; metal ion binding [GO:0046872]; pyruvate carboxylase activity [GO:0004736]; gluconeogenesis [GO:0006094]; pyruvate metabolic process [GO:0006090]	GO:0004736; GO:0005524; GO:0005737; GO:0006090; GO:0006094; GO:0046872	PATHWAY: Carbohydrate biosynthesis; gluconeogenesis. {ECO:0000256|ARBA:ARBA00004742}.	Unknown	30498029	Unknown	1146
A0A8I0XPK0	16.8808	4.7692	0.893328	0.000127173	0.000708193	UP	A0A8I0XPK0	Tyrosine-type recombinase/integrase	I6F66_21745	Unknown	DNA integration; DNA recombination	Unknown	DNA binding [GO:0003677]	DNA binding [GO:0003677]; DNA integration [GO:0015074]; DNA recombination [GO:0006310]	GO:0003677; GO:0006310; GO:0015074	Unknown	Unknown	Unknown	Unknown	186
A0A2A4IAS2	17.026	4.75937	0.895085	1.13819e-05	9.75484e-05	UP	A0A2A4IAS2	C4-dicarboxylate transport protein	dctA COA07_03715	Dicarboxylate/amino acid:cation symporter (DAACS) (TC 2.A.23) family	dicarboxylic acid transport	plasma membrane [GO:0005886]	symporter activity [GO:0015293]	plasma membrane [GO:0005886]; symporter activity [GO:0015293]; dicarboxylic acid transport [GO:0006835]	GO:0005886; GO:0006835; GO:0015293	Unknown	Unknown	Unknown	Unknown	446
A0A3M2ZTL9	19.6863	4.75765	0.894478	4.638e-05	0.000302564	UP	A0A3M2ZTL9	valine--tRNA ligase (EC 6.1.1.9) (Valyl-tRNA synthetase)	APX70_00423	Unknown	valyl-tRNA aminoacylation	Unknown	ATP binding [GO:0005524]; valine-tRNA ligase activity [GO:0004832]	ATP binding [GO:0005524]; valine-tRNA ligase activity [GO:0004832]; valyl-tRNA aminoacylation [GO:0006438]	GO:0004832; GO:0005524; GO:0006438	Unknown	Unknown	Unknown	Unknown	356
C3KBN3	31.1611	4.74729	0.866436	1.18964e-05	9.97327e-05	UP	C3KBN3	Efflux pump membrane transporter	acrB PFLU_1379	Resistance-nodulation-cell division (RND) (TC 2.A.6) family	response to toxic substance; xenobiotic transport	plasma membrane [GO:0005886]	efflux transmembrane transporter activity [GO:0015562]	plasma membrane [GO:0005886]; efflux transmembrane transporter activity [GO:0015562]; response to toxic substance [GO:0009636]; xenobiotic transport [GO:0042908]	GO:0005886; GO:0009636; GO:0015562; GO:0042908	Unknown	Unknown	19432983	Unknown	1053
A0A3M4F438	39.8169	4.74326	0.949062	0.00015421	0.000823445	UP	A0A3M4F438	Delta-aminolevulinic acid dehydratase (EC 4.2.1.24)	ALQ18_02561	ALAD family	protoporphyrinogen IX biosynthetic process	Unknown	metal ion binding [GO:0046872]; porphobilinogen synthase activity [GO:0004655]	metal ion binding [GO:0046872]; porphobilinogen synthase activity [GO:0004655]; protoporphyrinogen IX biosynthetic process [GO:0006782]	GO:0004655; GO:0006782; GO:0046872	PATHWAY: Porphyrin-containing compound metabolism; protoporphyrin-IX biosynthesis; coproporphyrinogen-III from 5-aminolevulinate: step 1/4. {ECO:0000256|ARBA:ARBA00004694}.	Unknown	Unknown	Unknown	258
A0A3S9JXX3	14.2706	4.74171	0.737445	0.00121017	0.00435871	UP	A0A3S9JXX3	Carrier domain-containing protein	EJJ20_25940	Unknown	biosynthetic process	Unknown	Unknown	biosynthetic process [GO:0009058]	GO:0009058	Unknown	Unknown	Unknown	Unknown	387
A0A109LC68	21.1111	4.73789	0.844114	0.000134116	0.000738972	UP	A0A109LC68	Dual-specificity RNA methyltransferase RlmN (EC 2.1.1.-)	rlmN PFLmoz3_05475	Unknown	methylation	Unknown	iron-sulfur cluster binding [GO:0051536]; metal ion binding [GO:0046872]; methyltransferase activity [GO:0008168]	iron-sulfur cluster binding [GO:0051536]; metal ion binding [GO:0046872]; methyltransferase activity [GO:0008168]; methylation [GO:0032259]	GO:0008168; GO:0032259; GO:0046872; GO:0051536	Unknown	Unknown	Unknown	Unknown	240
A0A494RGQ1	96.166	4.72737	0.955815	5.64872e-07	9.76522e-06	UP	A0A494RGQ1	Calcium-binding protein	D8I30_11095	Unknown	response to oxidative stress	Unknown	calcium ion binding [GO:0005509]; heme binding [GO:0020037]; peroxidase activity [GO:0004601]	calcium ion binding [GO:0005509]; heme binding [GO:0020037]; peroxidase activity [GO:0004601]; response to oxidative stress [GO:0006979]	GO:0004601; GO:0005509; GO:0006979; GO:0020037	Unknown	Unknown	Unknown	Unknown	3009
A0A829YDL6	20.4737	4.72623	0.818654	1.15845e-05	9.82773e-05	UP	A0A829YDL6	Pyruvate carboxylase (EC 6.4.1.1)	GCM10011487_29280	Unknown	gluconeogenesis; pyruvate metabolic process	cytoplasm [GO:0005737]	ATP binding [GO:0005524]; metal ion binding [GO:0046872]; pyruvate carboxylase activity [GO:0004736]	cytoplasm [GO:0005737]; ATP binding [GO:0005524]; metal ion binding [GO:0046872]; pyruvate carboxylase activity [GO:0004736]; gluconeogenesis [GO:0006094]; pyruvate metabolic process [GO:0006090]	GO:0004736; GO:0005524; GO:0005737; GO:0006090; GO:0006094; GO:0046872	PATHWAY: Carbohydrate biosynthesis; gluconeogenesis. {ECO:0000256|ARBA:ARBA00004742}.	Unknown	Unknown	Unknown	1155
A0A519HE01	108.206	4.72152	0.989509	1.32715e-07	3.27759e-06	UP	A0A519HE01	Adenylosuccinate lyase (EC 4.3.2.2)	EOO54_28820	Unknown	IMP biosynthetic process	Unknown	(S)-2-(5-amino-1-(5-phospho-D-ribosyl)imidazole-4-carboxamido) succinate lyase (fumarate-forming) activity [GO:0070626]; N6-(1,2-dicarboxyethyl)AMP AMP-lyase (fumarate-forming) activity [GO:0004018]	(S)-2-(5-amino-1-(5-phospho-D-ribosyl)imidazole-4-carboxamido) succinate lyase (fumarate-forming) activity [GO:0070626]; N6-(1,2-dicarboxyethyl)AMP AMP-lyase (fumarate-forming) activity [GO:0004018]; IMP biosynthetic process [GO:0006188]	GO:0004018; GO:0006188; GO:0070626	Unknown	Unknown	30498029	Unknown	274
A0A2A4HZJ7	55.1421	4.7186	0.884291	4.87228e-09	2.84719e-07	UP	A0A2A4HZJ7	DNA methyltransferase CcrM	COA17_05845	N(4)/N(6)-methyltransferase family	DNA methylation; DNA restriction-modification system	Unknown	DNA binding [GO:0003677]; endonuclease activity [GO:0004519]; N-methyltransferase activity [GO:0008170]	DNA binding [GO:0003677]; endonuclease activity [GO:0004519]; N-methyltransferase activity [GO:0008170]; DNA methylation [GO:0006306]; DNA restriction-modification system [GO:0009307]	GO:0003677; GO:0004519; GO:0006306; GO:0008170; GO:0009307	Unknown	Unknown	Unknown	Unknown	537
Q2KZF8	48.8817	4.71392	1.04666	0.000139626	0.000758257	UP	Q2KZF8	CTP synthase (EC 6.3.4.2) (Cytidine 5'-triphosphate synthase) (Cytidine triphosphate synthetase) (CTP synthetase) (CTPS) (UTP--ammonia ligase)	pyrG BAV1165	CTP synthase family	'de novo' CTP biosynthetic process; glutamine metabolic process	Unknown	ATP binding [GO:0005524]; CTP synthase activity [GO:0003883]; glutaminase activity [GO:0004359]; metal ion binding [GO:0046872]	ATP binding [GO:0005524]; CTP synthase activity [GO:0003883]; glutaminase activity [GO:0004359]; metal ion binding [GO:0046872]; 'de novo' CTP biosynthetic process [GO:0044210]; glutamine metabolic process [GO:0006541]	GO:0003883; GO:0004359; GO:0005524; GO:0006541; GO:0044210; GO:0046872	PATHWAY: Pyrimidine metabolism; CTP biosynthesis via de novo pathway; CTP from UDP: step 2/2. {ECO:0000255|HAMAP-Rule:MF_01227}.	Unknown	16885469	Unknown	550
A0A1Y1IWF8	254.458	4.70231	0.989457	1.30993e-13	1.81163e-10	UP	A0A1Y1IWF8	Molybdenum ABC transporter (EC 1.6.5.5)	CTR2_0526	Bacterial solute-binding protein ModA family	molybdate ion transport	Unknown	metal ion binding [GO:0046872]; molybdate ion binding [GO:0030973]; NADPH:quinone reductase activity [GO:0003960]	metal ion binding [GO:0046872]; molybdate ion binding [GO:0030973]; NADPH:quinone reductase activity [GO:0003960]; molybdate ion transport [GO:0015689]	GO:0003960; GO:0015689; GO:0030973; GO:0046872	Unknown	Unknown	Unknown	Unknown	270
A0A1Q3LBR3	26.6354	4.68522	0.802694	1.94604e-06	2.45994e-05	UP	A0A1Q3LBR3	Pyruvate dehydrogenase E1 component	BGN99_13235	Unknown	glycolytic process	Unknown	metal ion binding [GO:0046872]; oxidoreductase activity [GO:0016491]; transferase activity [GO:0016740]	metal ion binding [GO:0046872]; oxidoreductase activity [GO:0016491]; transferase activity [GO:0016740]; glycolytic process [GO:0006096]	GO:0006096; GO:0016491; GO:0016740; GO:0046872	Unknown	Unknown	Unknown	Unknown	783
A0A6I1NE36	57.1308	4.67857	0.932882	7.67934e-08	2.15281e-06	UP	A0A6I1NE36	AcrB/AcrD/AcrF family protein	GC387_12915	Unknown	response to toxic substance	plasma membrane [GO:0005886]	transmembrane transporter activity [GO:0022857]	plasma membrane [GO:0005886]; transmembrane transporter activity [GO:0022857]; response to toxic substance [GO:0009636]	GO:0005886; GO:0009636; GO:0022857	Unknown	Unknown	Unknown	Unknown	1062
A0A2W6SPC1	91.2607	4.67707	0.907669	2.22101e-08	8.30179e-07	UP	A0A2W6SPC1	Methylase	DI606_07465	Unknown	methylation; regulation of DNA-templated transcription	Unknown	methyltransferase activity [GO:0008168]	methyltransferase activity [GO:0008168]; methylation [GO:0032259]; regulation of DNA-templated transcription [GO:0006355]	GO:0006355; GO:0008168; GO:0032259	Unknown	Unknown	Unknown	Unknown	614
A0A7X1AP51	23.1929	4.67548	0.917968	0.000216741	0.00107497	UP	A0A7X1AP51	Nitrite reductase small subunit NirD	nirD HF257_18275	Unknown	nitrate assimilation	Unknown	2 iron, 2 sulfur cluster binding [GO:0051537]; metal ion binding [GO:0046872]; nitrite reductase [NAD(P)H] activity [GO:0008942]	2 iron, 2 sulfur cluster binding [GO:0051537]; metal ion binding [GO:0046872]; nitrite reductase [NAD(P)H] activity [GO:0008942]; nitrate assimilation [GO:0042128]	GO:0008942; GO:0042128; GO:0046872; GO:0051537	Unknown	Unknown	Unknown	Unknown	142
A0A521QTM8	53.5221	4.66158	0.87319	1.20757e-05	0.000100607	UP	A0A521QTM8	Cobaltochelatase subunit CobN (EC 6.6.1.2)	cobN EPO50_15810	Unknown	biosynthetic process	Unknown	cobaltochelatase activity [GO:0051116]	cobaltochelatase activity [GO:0051116]; biosynthetic process [GO:0009058]	GO:0009058; GO:0051116	Unknown	Unknown	Unknown	Unknown	1107
A0A2A4IDD4	22.1961	4.65901	0.814646	6.85528e-06	6.51355e-05	UP	A0A2A4IDD4	Peptidase M13	COA07_02295	Peptidase M13 family	proteolysis	Unknown	metal ion binding [GO:0046872]; metalloendopeptidase activity [GO:0004222]	metal ion binding [GO:0046872]; metalloendopeptidase activity [GO:0004222]; proteolysis [GO:0006508]	GO:0004222; GO:0006508; GO:0046872	Unknown	Unknown	Unknown	Unknown	673
A0A4Q3LK45	28.0168	4.65514	0.816148	0.000133592	0.000737065	UP	A0A4Q3LK45	Excinuclease ABC subunit A	uvrA EOO30_08525	Unknown	nucleotide-excision repair; SOS response	cytoplasm [GO:0005737]; excinuclease repair complex [GO:0009380]; plasma membrane [GO:0005886]	ATP binding [GO:0005524]; ATP hydrolysis activity [GO:0016887]; DNA binding [GO:0003677]; metal ion binding [GO:0046872]; nuclease activity [GO:0004518]	cytoplasm [GO:0005737]; excinuclease repair complex [GO:0009380]; plasma membrane [GO:0005886]; ATP binding [GO:0005524]; ATP hydrolysis activity [GO:0016887]; DNA binding [GO:0003677]; metal ion binding [GO:0046872]; nuclease activity [GO:0004518]; nucleotide-excision repair [GO:0006289]; SOS response [GO:0009432]	GO:0003677; GO:0004518; GO:0005524; GO:0005737; GO:0005886; GO:0006289; GO:0009380; GO:0009432; GO:0016887; GO:0046872	Unknown	Unknown	30498029	Unknown	1979
A0A4U2YLC7	116.683	4.64001	0.874212	1.02959e-08	5.02559e-07	UP	A0A4U2YLC7	Energy-dependent translational throttle protein EttA (EC 3.6.1.-) (Translational regulatory factor EttA)	ettA FC770_11290	ABC transporter superfamily, ABCF family, Translational throttle EttA subfamily	negative regulation of translational elongation; translation	cytoplasm [GO:0005737]	ATP binding [GO:0005524]; ATP hydrolysis activity [GO:0016887]; ribosome binding [GO:0043022]; rRNA binding [GO:0019843]; tRNA binding [GO:0000049]	cytoplasm [GO:0005737]; ATP binding [GO:0005524]; ATP hydrolysis activity [GO:0016887]; ribosome binding [GO:0043022]; rRNA binding [GO:0019843]; tRNA binding [GO:0000049]; negative regulation of translational elongation [GO:0045900]; translation [GO:0006412]	GO:0000049; GO:0005524; GO:0005737; GO:0006412; GO:0016887; GO:0019843; GO:0043022; GO:0045900	Unknown	Unknown	Unknown	DOMAIN: The P-site tRNA interaction motif (PtIM domain) probably interacts with the P-site tRNA(fMet) as well as the 23S rRNA. {ECO:0000256|HAMAP-Rule:MF_00847}.; DOMAIN: The arm domain is inserted in the first ABC transporter domain. Probably contacts ribosomal protein L1. {ECO:0000256|HAMAP-Rule:MF_00847}.	560
A0A0H5A6L9	34.0946	4.63586	0.977208	4.93825e-06	4.9851e-05	UP	A0A0H5A6L9	Chemotaxis protein	AA957_03355	Methyl-accepting chemotaxis (MCP) protein family	chemotaxis; signal transduction	plasma membrane [GO:0005886]	Unknown	plasma membrane [GO:0005886]; chemotaxis [GO:0006935]; signal transduction [GO:0007165]	GO:0005886; GO:0006935; GO:0007165	Unknown	Unknown	26337878	Unknown	648
A0A5A7MDM3	10.9547	4.62202	0.779758	0.000520157	0.00218357	UP	A0A5A7MDM3	Prephenate dehydrogenase	tyrA CTTA_2963	Unknown	tyrosine biosynthetic process	Unknown	NAD+ binding [GO:0070403]; prephenate dehydrogenase (NAD+) activity [GO:0008977]; prephenate dehydrogenase (NADP+) activity [GO:0004665]	NAD+ binding [GO:0070403]; prephenate dehydrogenase (NAD+) activity [GO:0008977]; prephenate dehydrogenase (NADP+) activity [GO:0004665]; tyrosine biosynthetic process [GO:0006571]	GO:0004665; GO:0006571; GO:0008977; GO:0070403	Unknown	Unknown	Unknown	Unknown	298
C3K6H8	31.1374	4.62116	0.91629	0.000138181	0.00075238	UP	C3K6H8	2-C-methyl-D-erythritol 4-phosphate cytidylyltransferase (EC 2.7.7.60) (4-diphosphocytidyl-2C-methyl-D-erythritol synthase) (MEP cytidylyltransferase) (MCT)	ispD PFLU_1293	IspD/TarI cytidylyltransferase family, IspD subfamily	isopentenyl diphosphate biosynthetic process, methylerythritol 4-phosphate pathway; terpenoid biosynthetic process	Unknown	2-C-methyl-D-erythritol 4-phosphate cytidylyltransferase activity [GO:0050518]	2-C-methyl-D-erythritol 4-phosphate cytidylyltransferase activity [GO:0050518]; isopentenyl diphosphate biosynthetic process, methylerythritol 4-phosphate pathway [GO:0019288]; terpenoid biosynthetic process [GO:0016114]	GO:0016114; GO:0019288; GO:0050518	PATHWAY: Isoprenoid biosynthesis; isopentenyl diphosphate biosynthesis via DXP pathway; isopentenyl diphosphate from 1-deoxy-D-xylulose 5-phosphate: step 2/6. {ECO:0000255|HAMAP-Rule:MF_00108}.	Unknown	19432983	Unknown	235
C6BM03	22.0946	4.61432	0.886431	0.00030898	0.00143076	UP	C6BM03	3-hydroxyacyl-CoA dehydrogenase (EC 1.1.1.35)	Rpic12D_3852	Unknown	fatty acid beta-oxidation	cytoplasm [GO:0005737]	3-hydroxyacyl-CoA dehydrogenase activity [GO:0003857]; NAD+ binding [GO:0070403]	cytoplasm [GO:0005737]; 3-hydroxyacyl-CoA dehydrogenase activity [GO:0003857]; NAD+ binding [GO:0070403]; fatty acid beta-oxidation [GO:0006635]	GO:0003857; GO:0005737; GO:0006635; GO:0070403	PATHWAY: Lipid metabolism; fatty acid beta-oxidation. {ECO:0000256|ARBA:ARBA00005005}.	Unknown	Unknown	Unknown	708
A0A1Y1IUN4	46.0424	4.59812	0.960182	9.23042e-05	0.000535622	UP	A0A1Y1IUN4	DNA-binding domain of ModE (EC 6.2.1.1)	CTR2_0527	ModE family	molybdate ion transport	Unknown	acetate-CoA ligase activity [GO:0003987]; DNA binding [GO:0003677]; DNA-binding transcription factor activity [GO:0003700]	acetate-CoA ligase activity [GO:0003987]; DNA binding [GO:0003677]; DNA-binding transcription factor activity [GO:0003700]; molybdate ion transport [GO:0015689]	GO:0003677; GO:0003700; GO:0003987; GO:0015689	Unknown	Unknown	Unknown	Unknown	277
A0A6G6WCW2	98.9459	4.59683	0.999306	3.15205e-07	6.38838e-06	UP	A0A6G6WCW2	Glyceraldehyde-3-phosphate dehydrogenase (EC 1.2.1.-)	gap G5V58_10205	Glyceraldehyde-3-phosphate dehydrogenase family	glucose metabolic process	Unknown	glyceraldehyde-3-phosphate dehydrogenase (NAD+) (phosphorylating) activity [GO:0004365]; NAD binding [GO:0051287]; NADP binding [GO:0050661]	glyceraldehyde-3-phosphate dehydrogenase (NAD+) (phosphorylating) activity [GO:0004365]; NAD binding [GO:0051287]; NADP binding [GO:0050661]; glucose metabolic process [GO:0006006]	GO:0004365; GO:0006006; GO:0050661; GO:0051287	Unknown	Unknown	Unknown	Unknown	336
W7WSL3	19.0104	4.57777	0.917064	0.000101192	0.000579098	UP	W7WSL3	Elongation factor 4 (EF-4) (EC 3.6.5.n1) (Ribosomal back-translocase LepA)	lepA_1 lepA Y695_00944	TRAFAC class translation factor GTPase superfamily, Classic translation factor GTPase family, LepA subfamily	positive regulation of translation	plasma membrane [GO:0005886]	GTP binding [GO:0005525]; GTPase activity [GO:0003924]; ribosome binding [GO:0043022]; translation elongation factor activity [GO:0003746]	plasma membrane [GO:0005886]; GTP binding [GO:0005525]; GTPase activity [GO:0003924]; ribosome binding [GO:0043022]; translation elongation factor activity [GO:0003746]; positive regulation of translation [GO:0045727]	GO:0003746; GO:0003924; GO:0005525; GO:0005886; GO:0043022; GO:0045727	Unknown	Unknown	Unknown	Unknown	272
A0A3M4PX45	47.4401	4.57418	0.958492	3.97607e-05	0.000266937	UP	A0A3M4PX45	arginine decarboxylase (EC 4.1.1.19)	ALP97_02139	Orn/Lys/Arg decarboxylase class-II family, SpeA subfamily	arginine catabolic process; spermidine biosynthetic process	Unknown	arginine decarboxylase activity [GO:0008792]	arginine decarboxylase activity [GO:0008792]; arginine catabolic process [GO:0006527]; spermidine biosynthetic process [GO:0008295]	GO:0006527; GO:0008295; GO:0008792	Unknown	Unknown	Unknown	Unknown	356
W7WLV5	34.2178	4.53175	0.911759	0.000442217	0.00192121	UP	W7WLV5	O-succinylhomoserine sulfhydrylase (EC 2.5.1.-)	metZ_2 Y695_04794	Trans-sulfuration enzymes family	transsulfuration	Unknown	pyridoxal phosphate binding [GO:0030170]; transferase activity [GO:0016740]	pyridoxal phosphate binding [GO:0030170]; transferase activity [GO:0016740]; transsulfuration [GO:0019346]	GO:0016740; GO:0019346; GO:0030170	Unknown	Unknown	Unknown	Unknown	90
A0A3N5XHS6	66.5458	4.52297	0.985675	2.20605e-06	2.65302e-05	UP	A0A3N5XHS6	DNA-directed RNA polymerase subunit beta (RNAP subunit beta) (EC 2.7.7.6) (RNA polymerase subunit beta) (Transcriptase subunit beta)	rpoB EHM16_11110	RNA polymerase beta chain family	DNA-templated transcription	DNA-directed RNA polymerase complex [GO:0000428]	DNA binding [GO:0003677]; DNA-directed 5'-3' RNA polymerase activity [GO:0003899]; ribonucleoside binding [GO:0032549]	DNA-directed RNA polymerase complex [GO:0000428]; DNA binding [GO:0003677]; DNA-directed 5'-3' RNA polymerase activity [GO:0003899]; ribonucleoside binding [GO:0032549]; DNA-templated transcription [GO:0006351]	GO:0000428; GO:0003677; GO:0003899; GO:0006351; GO:0032549	Unknown	Unknown	30086797	Unknown	1371
A0A1A9GK65	171.567	4.51718	1.01702	5.14234e-07	9.23619e-06	UP	A0A1A9GK65	O-phosphoserine sulfhydrylase (EC 2.5.1.113)	cysM I601_2313	Cysteine synthase/cystathionine beta-synthase family	cysteine biosynthetic process from serine	Unknown	cysteine synthase activity [GO:0004124]	cysteine synthase activity [GO:0004124]; cysteine biosynthetic process from serine [GO:0006535]	GO:0004124; GO:0006535	Unknown	Unknown	Unknown	Unknown	315
A0A1T2ZE26	15.6135	4.51172	0.799262	0.000241034	0.00117653	UP	A0A1T2ZE26	Amino acid ABC transporter permease	hisQ_2 ALQ35_01549 NCTC10038_02978	Binding-protein-dependent transport system permease family, HisMQ subfamily	nitrogen compound transport; organic substance transport	ATP-binding cassette (ABC) transporter complex, substrate-binding subunit-containing [GO:0055052]	transmembrane transporter activity [GO:0022857]	ATP-binding cassette (ABC) transporter complex, substrate-binding subunit-containing [GO:0055052]; transmembrane transporter activity [GO:0022857]; nitrogen compound transport [GO:0071705]; organic substance transport [GO:0071702]	GO:0022857; GO:0055052; GO:0071702; GO:0071705	Unknown	Unknown	Unknown	Unknown	234
A0A3F2TYD7	209.965	4.51016	1.03663	7.37431e-07	1.15457e-05	UP	A0A3F2TYD7	Calx-beta domain-containing protein	D8676_26575	Unknown	cell communication	Unknown	Unknown	cell communication [GO:0007154]	GO:0007154	Unknown	Unknown	Unknown	Unknown	169
A0A5C7L6C3	106.503	4.48238	0.98987	4.61091e-07	8.50252e-06	UP	A0A5C7L6C3	Phosphomethylpyrimidine synthase ThiC	E6R09_01980	Unknown	thiamine biosynthetic process	Unknown	4 iron, 4 sulfur cluster binding [GO:0051539]; lyase activity [GO:0016829]; metal ion binding [GO:0046872]	4 iron, 4 sulfur cluster binding [GO:0051539]; lyase activity [GO:0016829]; metal ion binding [GO:0046872]; thiamine biosynthetic process [GO:0009228]	GO:0009228; GO:0016829; GO:0046872; GO:0051539	Unknown	Unknown	Unknown	Unknown	306
A0A6M1R0B4	82.8265	4.48023	0.958805	3.21407e-09	2.17352e-07	UP	A0A6M1R0B4	Aconitate hydratase (Aconitase) (EC 4.2.1.3)	acnA G5C66_13145	Aconitase/IPM isomerase family	tricarboxylic acid cycle	Unknown	2-methylisocitrate dehydratase activity [GO:0047456]; 4 iron, 4 sulfur cluster binding [GO:0051539]; aconitate hydratase activity [GO:0003994]; citrate dehydratase activity [GO:0047780]; metal ion binding [GO:0046872]	2-methylisocitrate dehydratase activity [GO:0047456]; 4 iron, 4 sulfur cluster binding [GO:0051539]; aconitate hydratase activity [GO:0003994]; citrate dehydratase activity [GO:0047780]; metal ion binding [GO:0046872]; tricarboxylic acid cycle [GO:0006099]	GO:0003994; GO:0006099; GO:0046872; GO:0047456; GO:0047780; GO:0051539	PATHWAY: Carbohydrate metabolism; tricarboxylic acid cycle; isocitrate from oxaloacetate: step 2/2. {ECO:0000256|ARBA:ARBA00004717}.; PATHWAY: Organic acid metabolism; propanoate degradation. {ECO:0000256|ARBA:ARBA00005026}.	Unknown	Unknown	Unknown	896
A0A257DSN3	79.8071	4.47258	0.925621	1.11908e-07	2.90191e-06	UP	A0A257DSN3	Aldehyde dehydrogenase	CFE47_25905	Aldehyde dehydrogenase family	organic substance metabolic process	Unknown	oxidoreductase activity, acting on the aldehyde or oxo group of donors, NAD or NADP as acceptor [GO:0016620]	oxidoreductase activity, acting on the aldehyde or oxo group of donors, NAD or NADP as acceptor [GO:0016620]; organic substance metabolic process [GO:0071704]	GO:0016620; GO:0071704	Unknown	Unknown	Unknown	Unknown	506
A0A2T4UEY4	26.6597	4.47062	0.868313	0.000106361	0.000603683	UP	A0A2T4UEY4	Cytochrome c oxidase subunit 1 (EC 7.1.1.9)	ctaD C7Y72_15325	Heme-copper respiratory oxidase family	electron transport coupled proton transport; oxidative phosphorylation	plasma membrane [GO:0005886]; respirasome [GO:0070469]	cytochrome-c oxidase activity [GO:0004129]; heme binding [GO:0020037]; metal ion binding [GO:0046872]	plasma membrane [GO:0005886]; respirasome [GO:0070469]; cytochrome-c oxidase activity [GO:0004129]; heme binding [GO:0020037]; metal ion binding [GO:0046872]; electron transport coupled proton transport [GO:0015990]; oxidative phosphorylation [GO:0006119]	GO:0004129; GO:0005886; GO:0006119; GO:0015990; GO:0020037; GO:0046872; GO:0070469	PATHWAY: Energy metabolism; oxidative phosphorylation. {ECO:0000256|ARBA:ARBA00004673, ECO:0000256|RuleBase:RU363061}.	Unknown	Unknown	Unknown	567
A0A6G7YEU9	22.4674	4.4558	0.749196	0.000506293	0.00214786	UP	A0A6G7YEU9	Type II secretion system F family protein	G7071_06550	GSP F family	protein secretion	plasma membrane [GO:0005886]	Unknown	plasma membrane [GO:0005886]; protein secretion [GO:0009306]	GO:0005886; GO:0009306	Unknown	Unknown	Unknown	Unknown	401
A0A4R1CFL4	20.1057	4.4482	0.877093	3.29274e-05	0.000229606	UP	A0A4R1CFL4	DNA ligase (EC 6.5.1.2) (Polydeoxyribonucleotide synthase [NAD(+)])	ligA EPD65_05880	NAD-dependent DNA ligase family, LigA subfamily	DNA repair; DNA replication	Unknown	DNA ligase (NAD+) activity [GO:0003911]; metal ion binding [GO:0046872]	DNA ligase (NAD+) activity [GO:0003911]; metal ion binding [GO:0046872]; DNA repair [GO:0006281]; DNA replication [GO:0006260]	GO:0003911; GO:0006260; GO:0006281; GO:0046872	Unknown	Unknown	Unknown	Unknown	703
A0A2A4I5P0	20.1164	4.44624	0.688612	7.51132e-07	1.1716e-05	UP	A0A2A4I5P0	protein-glutamate O-methyltransferase (EC 2.1.1.80)	COA07_12975	Unknown	chemotaxis	cytoplasm [GO:0005737]	phosphorelay response regulator activity [GO:0000156]; protein histidine kinase activity [GO:0004673]; protein-glutamate methylesterase activity [GO:0008984]; protein-glutamate O-methyltransferase activity [GO:0008983]	cytoplasm [GO:0005737]; phosphorelay response regulator activity [GO:0000156]; protein histidine kinase activity [GO:0004673]; protein-glutamate methylesterase activity [GO:0008984]; protein-glutamate O-methyltransferase activity [GO:0008983]; chemotaxis [GO:0006935]	GO:0000156; GO:0004673; GO:0005737; GO:0006935; GO:0008983; GO:0008984	Unknown	Unknown	Unknown	Unknown	1138
A0A0L7MRG0	55.6542	4.44047	0.888705	2.7059e-05	0.000197238	UP	A0A0L7MRG0	Precorrin-8X methylmutase (EC 5.4.99.61)	cobH GL58_04515	CobH/CbiC family	cobalamin biosynthetic process	Unknown	precorrin-8X methylmutase activity [GO:0016993]	precorrin-8X methylmutase activity [GO:0016993]; cobalamin biosynthetic process [GO:0009236]	GO:0009236; GO:0016993	PATHWAY: Cofactor biosynthesis; adenosylcobalamin biosynthesis. {ECO:0000256|ARBA:ARBA00004953}.	Unknown	Unknown	Unknown	209
A0A359FEE4	24.3102	4.43418	0.818769	0.000630848	0.00255604	UP	A0A359FEE4	Methionine--tRNA ligase (EC 6.1.1.10)	DEH05_12585	Unknown	methionyl-tRNA aminoacylation	Unknown	ATP binding [GO:0005524]; methionine-tRNA ligase activity [GO:0004825]	ATP binding [GO:0005524]; methionine-tRNA ligase activity [GO:0004825]; methionyl-tRNA aminoacylation [GO:0006431]	GO:0004825; GO:0005524; GO:0006431	Unknown	Unknown	30148503	Unknown	95
A0A2G6DM18	13.034	4.43326	0.609094	8.36511e-05	0.000494399	UP	A0A2G6DM18	Dihydroxy-acid dehydratase (EC 4.2.1.9)	CR980_02000	IlvD/Edd family	carboxylic acid metabolic process; primary metabolic process	Unknown	dihydroxy-acid dehydratase activity [GO:0004160]	dihydroxy-acid dehydratase activity [GO:0004160]; carboxylic acid metabolic process [GO:0019752]; primary metabolic process [GO:0044238]	GO:0004160; GO:0019752; GO:0044238	Unknown	Unknown	Unknown	Unknown	148
A0A160PNP0	109.471	4.43198	0.905788	7.93252e-08	2.1796e-06	UP	A0A160PNP0	Methyl-accepting chemotaxis sensory transducer	MPPM_5556	Unknown	signal transduction	membrane [GO:0016020]	cyclic-di-GMP binding [GO:0035438]	membrane [GO:0016020]; cyclic-di-GMP binding [GO:0035438]; signal transduction [GO:0007165]	GO:0007165; GO:0016020; GO:0035438	Unknown	Unknown	Unknown	Unknown	657
A0A6G6WFA3	70.6865	4.42488	0.793374	2.311e-07	5.0732e-06	UP	A0A6G6WFA3	Protein translocase subunit SecA (EC 7.4.2.8)	secA G5V58_15655	SecA family	intracellular protein transmembrane transport; protein import; protein targeting	cytoplasm [GO:0005737]; plasma membrane [GO:0005886]	ATP binding [GO:0005524]; metal ion binding [GO:0046872]	cytoplasm [GO:0005737]; plasma membrane [GO:0005886]; ATP binding [GO:0005524]; metal ion binding [GO:0046872]; intracellular protein transmembrane transport [GO:0065002]; protein import [GO:0017038]; protein targeting [GO:0006605]	GO:0005524; GO:0005737; GO:0005886; GO:0006605; GO:0017038; GO:0046872; GO:0065002	Unknown	Unknown	Unknown	Unknown	966
A0A829YLT7	25.2328	4.41593	0.836353	6.69995e-06	6.41988e-05	UP	A0A829YLT7	Fused isobutyryl-CoA mutase [Includes: Isobutyryl-CoA mutase (ICM) (EC 5.4.99.13); P-loop GTPase (EC 3.6.5.-) (G-protein chaperone)]	icmF GCM10011487_57920	IcmF family	acyl-CoA metabolic process	Unknown	cobalamin binding [GO:0031419]; GTP binding [GO:0005525]; GTPase activity [GO:0003924]; isobutyryl-CoA mutase activity [GO:0047727]; magnesium ion binding [GO:0000287]; pivalyl-CoA mutase activity [GO:0034784]	cobalamin binding [GO:0031419]; GTP binding [GO:0005525]; GTPase activity [GO:0003924]; isobutyryl-CoA mutase activity [GO:0047727]; magnesium ion binding [GO:0000287]; pivalyl-CoA mutase activity [GO:0034784]; acyl-CoA metabolic process [GO:0006637]	GO:0000287; GO:0003924; GO:0005525; GO:0006637; GO:0031419; GO:0034784; GO:0047727	Unknown	Unknown	Unknown	DOMAIN: Is composed of four functional domains: the N-terminal 5'-deoxyadenosylcobalamin binding region that is homologous to the small subunit of ICM (IcmB), a middle P-loop GTPase domain (MeaI) that likely acts as a chaperone for ICM, a structured linker region involved in dimer formation, and a C-terminal part that is homologous to the large substrate-binding subunit of ICM (IcmA). {ECO:000025…	1166
A0A542S6X2	78.6237	4.39911	0.936666	2.15457e-07	4.82537e-06	UP	A0A542S6X2	Isoleucine--tRNA ligase (EC 6.1.1.5) (Isoleucyl-tRNA synthetase) (IleRS)	ileS FBY23_1979	Class-I aminoacyl-tRNA synthetase family, IleS type 2 subfamily	isoleucyl-tRNA aminoacylation	cytoplasm [GO:0005737]	aminoacyl-tRNA editing activity [GO:0002161]; ATP binding [GO:0005524]; isoleucine-tRNA ligase activity [GO:0004822]; tRNA binding [GO:0000049]; zinc ion binding [GO:0008270]	cytoplasm [GO:0005737]; aminoacyl-tRNA editing activity [GO:0002161]; ATP binding [GO:0005524]; isoleucine-tRNA ligase activity [GO:0004822]; tRNA binding [GO:0000049]; zinc ion binding [GO:0008270]; isoleucyl-tRNA aminoacylation [GO:0006428]	GO:0000049; GO:0002161; GO:0004822; GO:0005524; GO:0005737; GO:0006428; GO:0008270	Unknown	Unknown	Unknown	DOMAIN: IleRS has two distinct active sites: one for aminoacylation and one for editing. The misactivated valine is translocated from the active site to the editing site, which sterically excludes the correctly activated isoleucine. The single editing site contains two valyl binding pockets, one specific for each substrate (Val-AMP or Val-tRNA(Ile)). {ECO:0000256|HAMAP-Rule:MF_02003}.	1075
A0A2W6R8J3	60.1289	4.39418	0.895366	7.201e-08	2.06048e-06	UP	A0A2W6R8J3	DNA-directed RNA polymerase subunit (EC 2.7.7.6)	DI624_15785	RNA polymerase beta' chain family	DNA-templated transcription	DNA-directed RNA polymerase complex [GO:0000428]	DNA binding [GO:0003677]; DNA-directed 5'-3' RNA polymerase activity [GO:0003899]	DNA-directed RNA polymerase complex [GO:0000428]; DNA binding [GO:0003677]; DNA-directed 5'-3' RNA polymerase activity [GO:0003899]; DNA-templated transcription [GO:0006351]	GO:0000428; GO:0003677; GO:0003899; GO:0006351	Unknown	Unknown	Unknown	Unknown	500
A0A833MY91	33.0696	4.38279	0.843262	0.000156173	0.000830485	UP	A0A833MY91	Cobalt-zinc-cadmium resistance protein CzcA	F8B43_3416	Resistance-nodulation-cell division (RND) (TC 2.A.6) family	response to toxic substance	plasma membrane [GO:0005886]	cation transmembrane transporter activity [GO:0008324]	plasma membrane [GO:0005886]; cation transmembrane transporter activity [GO:0008324]; response to toxic substance [GO:0009636]	GO:0005886; GO:0008324; GO:0009636	Unknown	Unknown	Unknown	Unknown	1048
A0A5E7FYL4	29.549	4.38108	0.939273	0.000127335	0.000708193	UP	A0A5E7FYL4	IS66 family transposase ISPsy43	PS720_06418	Unknown	chemotaxis; signal transduction	membrane [GO:0016020]	Unknown	membrane [GO:0016020]; chemotaxis [GO:0006935]; signal transduction [GO:0007165]	GO:0006935; GO:0007165; GO:0016020	Unknown	Unknown	Unknown	Unknown	254
A0A838LKD7	53.4894	4.37674	0.900019	0.000356424	0.00161618	UP	A0A838LKD7	Decarboxylating 6-phosphogluconate dehydrogenase	gnd HZF07_15170	6-phosphogluconate dehydrogenase family	D-gluconate metabolic process; organic acid catabolic process; pentose-phosphate shunt	Unknown	NADP binding [GO:0050661]; phosphogluconate dehydrogenase (decarboxylating) activity [GO:0004616]	NADP binding [GO:0050661]; phosphogluconate dehydrogenase (decarboxylating) activity [GO:0004616]; D-gluconate metabolic process [GO:0019521]; organic acid catabolic process [GO:0016054]; pentose-phosphate shunt [GO:0006098]	GO:0004616; GO:0006098; GO:0016054; GO:0019521; GO:0050661	Unknown	Unknown	Unknown	Unknown	306
A0A4T0VAG4	16.8763	4.37504	0.780388	0.00321896	0.00979139	UP	A0A4T0VAG4	DNA gyrase subunit A (EC 5.6.2.2)	gyrA E8D34_00175	Topoisomerase GyrA/ParC subunit family; Type II topoisomerase GyrA/ParC subunit family	DNA topological change; DNA-templated DNA replication	chromosome [GO:0005694]; cytoplasm [GO:0005737]	ATP binding [GO:0005524]; DNA binding [GO:0003677]; DNA negative supercoiling activity [GO:0034335]	chromosome [GO:0005694]; cytoplasm [GO:0005737]; ATP binding [GO:0005524]; DNA binding [GO:0003677]; DNA negative supercoiling activity [GO:0034335]; DNA topological change [GO:0006265]; DNA-templated DNA replication [GO:0006261]	GO:0003677; GO:0005524; GO:0005694; GO:0005737; GO:0006261; GO:0006265; GO:0034335	Unknown	Unknown	Unknown	Unknown	905
A3TME4	73.6974	4.37423	0.827833	1.26723e-08	5.6535e-07	UP	A3TME4	Putative IS110 family transposase	JNB_05235 JNB_12903 JNB_19153	Unknown	transposition, DNA-mediated	Unknown	DNA binding [GO:0003677]; transposase activity [GO:0004803]	DNA binding [GO:0003677]; transposase activity [GO:0004803]; transposition, DNA-mediated [GO:0006313]	GO:0003677; GO:0004803; GO:0006313	Unknown	Unknown	21075932	Unknown	392
E2Y034	41.8721	4.35266	0.85558	0.000383007	0.00171055	UP	E2Y034	Phosphate transport system permease protein 2	PFWH6_5830	Unknown	transmembrane transport	ATP-binding cassette (ABC) transporter complex [GO:0043190]	Unknown	ATP-binding cassette (ABC) transporter complex [GO:0043190]; transmembrane transport [GO:0055085]	GO:0043190; GO:0055085	Unknown	Unknown	20920191	Unknown	400
A0A5R8QR37	29.4478	4.34163	0.825856	5.62178e-07	9.75932e-06	UP	A0A5R8QR37	leucine--tRNA ligase (EC 6.1.1.4) (Leucyl-tRNA synthetase)	FEM54_28000	Class-I aminoacyl-tRNA synthetase family	leucyl-tRNA aminoacylation	cytoplasm [GO:0005737]	aminoacyl-tRNA editing activity [GO:0002161]; ATP binding [GO:0005524]; leucine-tRNA ligase activity [GO:0004823]	cytoplasm [GO:0005737]; aminoacyl-tRNA editing activity [GO:0002161]; ATP binding [GO:0005524]; leucine-tRNA ligase activity [GO:0004823]; leucyl-tRNA aminoacylation [GO:0006429]	GO:0002161; GO:0004823; GO:0005524; GO:0005737; GO:0006429	Unknown	Unknown	Unknown	Unknown	737
A0A246KIJ8	184.679	4.33524	1.02772	1.29678e-06	1.78749e-05	UP	A0A246KIJ8	Prolyl endopeptidase (EC 3.4.21.26)	f1pep1 NCTC8545_03270	Unknown	proteolysis	Unknown	serine-type endopeptidase activity [GO:0004252]	serine-type endopeptidase activity [GO:0004252]; proteolysis [GO:0006508]	GO:0004252; GO:0006508	Unknown	Unknown	Unknown	Unknown	723
A0A031JVV8	20.7696	4.32525	0.849471	0.00139369	0.00490398	UP	A0A031JVV8	Chemotaxis protein CheY (DNA-binding response regulator)	fixJ BES08_30160 BV97_02977	Unknown	phosphorelay signal transduction system; regulation of DNA-templated transcription	Unknown	DNA binding [GO:0003677]	DNA binding [GO:0003677]; phosphorelay signal transduction system [GO:0000160]; regulation of DNA-templated transcription [GO:0006355]	GO:0000160; GO:0003677; GO:0006355	Unknown	Unknown	27851894	Unknown	207
A0A145XNP0	23.7558	4.31089	0.880193	1.15637e-05	9.82773e-05	UP	A0A145XNP0	Pyruvate carboxyl transferase subunit B (EC 6.4.1.1) (Pyruvate carboxylase subunit B) (Sodium-extruding oxaloacetate decarboxylase subunit alpha)	oadA AK972_6004 HX813_03195 SAMN05216237_3420	Unknown	sodium ion transport	Unknown	oxaloacetate decarboxylase activity [GO:0008948]; pyruvate carboxylase activity [GO:0004736]; transferase activity [GO:0016740]	oxaloacetate decarboxylase activity [GO:0008948]; pyruvate carboxylase activity [GO:0004736]; transferase activity [GO:0016740]; sodium ion transport [GO:0006814]	GO:0004736; GO:0006814; GO:0008948; GO:0016740	Unknown	Unknown	27231373	Unknown	602
A0A257E261	19.2973	4.31053	0.749429	5.26219e-05	0.000336926	UP	A0A257E261	histidine kinase (EC 2.7.13.3)	CFE47_10415	Unknown	chemotaxis; protein autophosphorylation	cytoplasm [GO:0005737]	phosphorelay sensor kinase activity [GO:0000155]	cytoplasm [GO:0005737]; phosphorelay sensor kinase activity [GO:0000155]; chemotaxis [GO:0006935]; protein autophosphorylation [GO:0046777]	GO:0000155; GO:0005737; GO:0006935; GO:0046777	Unknown	Unknown	Unknown	Unknown	659
C9Y818	17.8549	4.30982	0.70388	0.000233402	0.00114196	UP	C9Y818	S-AdoMet_synt_C domain-containing protein	Csp_A02690	Unknown	one-carbon metabolic process; S-adenosylmethionine biosynthetic process	Unknown	ATP binding [GO:0005524]; metal ion binding [GO:0046872]; methionine adenosyltransferase activity [GO:0004478]	ATP binding [GO:0005524]; metal ion binding [GO:0046872]; methionine adenosyltransferase activity [GO:0004478]; one-carbon metabolic process [GO:0006730]; S-adenosylmethionine biosynthetic process [GO:0006556]	GO:0004478; GO:0005524; GO:0006556; GO:0006730; GO:0046872	Unknown	Unknown	20228792	Unknown	92
A0A246KN17	196.274	4.29654	1.13123	7.27592e-06	6.76857e-05	UP	A0A246KN17	Propionyl-CoA:succinate CoA transferase (EC 2.8.3.-)	scpC_1 NCTC8545_01075	Acetyl-CoA hydrolase/transferase family	acetate metabolic process; acetyl-CoA metabolic process	Unknown	acetate CoA-transferase activity [GO:0008775]	acetate CoA-transferase activity [GO:0008775]; acetate metabolic process [GO:0006083]; acetyl-CoA metabolic process [GO:0006084]	GO:0006083; GO:0006084; GO:0008775	Unknown	Unknown	Unknown	Unknown	502
C3JZN2	426.699	4.28594	1.11282	6.8605e-06	6.51355e-05	UP	C3JZN2	Phenylalanine--tRNA ligase beta subunit (EC 6.1.1.20) (Phenylalanyl-tRNA synthetase beta subunit) (PheRS)	pheT PFLU_4143	Phenylalanyl-tRNA synthetase beta subunit family, Type 1 subfamily	phenylalanyl-tRNA aminoacylation	cytoplasm [GO:0005737]	ATP binding [GO:0005524]; magnesium ion binding [GO:0000287]; phenylalanine-tRNA ligase activity [GO:0004826]; tRNA binding [GO:0000049]	cytoplasm [GO:0005737]; ATP binding [GO:0005524]; magnesium ion binding [GO:0000287]; phenylalanine-tRNA ligase activity [GO:0004826]; tRNA binding [GO:0000049]; phenylalanyl-tRNA aminoacylation [GO:0006432]	GO:0000049; GO:0000287; GO:0004826; GO:0005524; GO:0005737; GO:0006432	Unknown	Unknown	19432983	Unknown	792
A0A5A7MHL8	100.683	4.27797	1.02263	2.06547e-06	2.54313e-05	UP	A0A5A7MHL8	Dihydrofolate reductase (EC 1.5.1.3)	folA CTTA_4177	Dihydrofolate reductase family	glycine biosynthetic process; one-carbon metabolic process; tetrahydrofolate biosynthetic process	Unknown	dihydrofolate reductase activity [GO:0004146]; NADP binding [GO:0050661]	dihydrofolate reductase activity [GO:0004146]; NADP binding [GO:0050661]; glycine biosynthetic process [GO:0006545]; one-carbon metabolic process [GO:0006730]; tetrahydrofolate biosynthetic process [GO:0046654]	GO:0004146; GO:0006545; GO:0006730; GO:0046654; GO:0050661	PATHWAY: Cofactor biosynthesis; tetrahydrofolate biosynthesis; 5,6,7,8-tetrahydrofolate from 7,8-dihydrofolate: step 1/1. {ECO:0000256|ARBA:ARBA00004903, ECO:0000256|PIRNR:PIRNR000194}.	Unknown	Unknown	Unknown	167
A1SNJ7	128.396	4.27214	1.08127	3.6442e-06	3.97889e-05	UP	A1SNJ7	Adenylate kinase (AK) (EC 2.7.4.3) (ATP-AMP transphosphorylase) (ATP:AMP phosphotransferase) (Adenylate monophosphate kinase)	adk Noca_3884	Adenylate kinase family	AMP salvage; phosphorylation	cytoplasm [GO:0005737]	adenylate kinase activity [GO:0004017]; ATP binding [GO:0005524]	cytoplasm [GO:0005737]; adenylate kinase activity [GO:0004017]; ATP binding [GO:0005524]; AMP salvage [GO:0044209]; phosphorylation [GO:0016310]	GO:0004017; GO:0005524; GO:0005737; GO:0016310; GO:0044209	PATHWAY: Purine metabolism; AMP biosynthesis via salvage pathway; AMP from ADP: step 1/1. {ECO:0000255|HAMAP-Rule:MF_00235}.	Unknown	Unknown	DOMAIN: Consists of three domains, a large central CORE domain and two small peripheral domains, NMPbind and LID, which undergo movements during catalysis. The LID domain closes over the site of phosphoryl transfer upon ATP binding. Assembling and dissambling the active center during each catalytic cycle provides an effective means to prevent ATP hydrolysis. {ECO:0000255|HAMAP-Rule:MF_00235}.	191
C3KE40	148.756	4.25676	0.98478	1.18203e-06	1.65684e-05	UP	C3KE40	Glycine--tRNA ligase beta subunit (EC 6.1.1.14) (Glycyl-tRNA synthetase beta subunit) (GlyRS)	glyS PFLU_0010	Class-II aminoacyl-tRNA synthetase family	arginyl-tRNA aminoacylation; glycyl-tRNA aminoacylation	cytoplasm [GO:0005737]	arginine-tRNA ligase activity [GO:0004814]; ATP binding [GO:0005524]; glycine-tRNA ligase activity [GO:0004820]	cytoplasm [GO:0005737]; arginine-tRNA ligase activity [GO:0004814]; ATP binding [GO:0005524]; glycine-tRNA ligase activity [GO:0004820]; arginyl-tRNA aminoacylation [GO:0006420]; glycyl-tRNA aminoacylation [GO:0006426]	GO:0004814; GO:0004820; GO:0005524; GO:0005737; GO:0006420; GO:0006426	Unknown	Unknown	19432983	Unknown	684
A0A2S9EY15	117.374	4.25453	0.890692	5.48318e-08	1.69774e-06	UP	A0A2S9EY15	Bifunctional protein FolD [Includes: Methylenetetrahydrofolate dehydrogenase (EC 1.5.1.5); Methenyltetrahydrofolate cyclohydrolase (EC 3.5.4.9)]	folD CQZ99_03705	Tetrahydrofolate dehydrogenase/cyclohydrolase family	histidine biosynthetic process; methionine biosynthetic process; purine nucleotide biosynthetic process; tetrahydrofolate interconversion	Unknown	methenyltetrahydrofolate cyclohydrolase activity [GO:0004477]; methylenetetrahydrofolate dehydrogenase (NADP+) activity [GO:0004488]	methenyltetrahydrofolate cyclohydrolase activity [GO:0004477]; methylenetetrahydrofolate dehydrogenase (NADP+) activity [GO:0004488]; histidine biosynthetic process [GO:0000105]; methionine biosynthetic process [GO:0009086]; purine nucleotide biosynthetic process [GO:0006164]; tetrahydrofolate interconversion [GO:0035999]	GO:0000105; GO:0004477; GO:0004488; GO:0006164; GO:0009086; GO:0035999	PATHWAY: One-carbon metabolism; tetrahydrofolate interconversion. {ECO:0000256|HAMAP-Rule:MF_01576}.	Unknown	Unknown	Unknown	295
A0A096EWL2	102.854	4.22107	1.01847	1.27943e-07	3.21245e-06	UP	A0A096EWL2	Pseudouridine synthase (EC 5.4.99.-)	P608_00755	Pseudouridine synthase RluA family	enzyme-directed rRNA pseudouridine synthesis	Unknown	RNA binding [GO:0003723]; rRNA pseudouridine synthase activity [GO:0120159]	RNA binding [GO:0003723]; rRNA pseudouridine synthase activity [GO:0120159]; enzyme-directed rRNA pseudouridine synthesis [GO:0000455]	GO:0000455; GO:0003723; GO:0120159	Unknown	Unknown	Unknown	Unknown	334
A0A3G9J2U4	305.611	4.2156	1.14152	1.15489e-05	9.82773e-05	UP	A0A3G9J2U4	Serine--tRNA ligase (EC 6.1.1.11) (Seryl-tRNA synthetase) (SerRS) (Seryl-tRNA(Ser/Sec) synthetase)	serS Back2_16060	Class-II aminoacyl-tRNA synthetase family, Type-1 seryl-tRNA synthetase subfamily	selenocysteine biosynthetic process; selenocysteinyl-tRNA(Sec) biosynthetic process; seryl-tRNA aminoacylation	cytoplasm [GO:0005737]	ATP binding [GO:0005524]; serine-tRNA ligase activity [GO:0004828]	cytoplasm [GO:0005737]; ATP binding [GO:0005524]; serine-tRNA ligase activity [GO:0004828]; selenocysteine biosynthetic process [GO:0016260]; selenocysteinyl-tRNA(Sec) biosynthetic process [GO:0097056]; seryl-tRNA aminoacylation [GO:0006434]	GO:0004828; GO:0005524; GO:0005737; GO:0006434; GO:0016260; GO:0097056	PATHWAY: Aminoacyl-tRNA biosynthesis; selenocysteinyl-tRNA(Sec) biosynthesis; L-seryl-tRNA(Sec) from L-serine and tRNA(Sec): step 1/1. {ECO:0000256|HAMAP-Rule:MF_00176}.	Unknown	Unknown	DOMAIN: Consists of two distinct domains, a catalytic core and a N-terminal extension that is involved in tRNA binding. {ECO:0000256|HAMAP-Rule:MF_00176}.	423
A0A848P5U7	42.7026	4.21526	1.02442	0.000194537	0.000992783	UP	A0A848P5U7	Methionine synthase (EC 2.1.1.13) (5-methyltetrahydrofolate--homocysteine methyltransferase)	metH HGR00_13810	Vitamin-B12 dependent methionine synthase family	methylation; pteridine-containing compound metabolic process	Unknown	cobalamin binding [GO:0031419]; methionine synthase activity [GO:0008705]; zinc ion binding [GO:0008270]	cobalamin binding [GO:0031419]; methionine synthase activity [GO:0008705]; zinc ion binding [GO:0008270]; methylation [GO:0032259]; pteridine-containing compound metabolic process [GO:0042558]	GO:0008270; GO:0008705; GO:0031419; GO:0032259; GO:0042558	PATHWAY: Amino-acid biosynthesis; L-methionine biosynthesis via de novo pathway; L-methionine from L-homocysteine (MetH route): step 1/1. {ECO:0000256|PIRNR:PIRNR000381}.	Unknown	Unknown	DOMAIN: Modular enzyme with four functionally distinct domains. The isolated Hcy-binding domain catalyzes methyl transfer from free methylcobalamin to homocysteine. The Hcy-binding domain in association with the pterin-binding domain catalyzes the methylation of cob(I)alamin by methyltetrahydrofolate and the methylation of homocysteine. The B12-binding domain binds the cofactor. The AdoMet activa…	905
C3K815	64.5908	4.21429	0.915998	5.24255e-07	9.33508e-06	UP	C3K815	Glucans biosynthesis protein G	mdoG opgG PFLU_0373	OpgD/OpgG family	glucan biosynthetic process	periplasmic space [GO:0042597]	carbohydrate binding [GO:0030246]; catalytic activity [GO:0003824]	periplasmic space [GO:0042597]; carbohydrate binding [GO:0030246]; catalytic activity [GO:0003824]; glucan biosynthetic process [GO:0009250]	GO:0003824; GO:0009250; GO:0030246; GO:0042597	PATHWAY: Glycan metabolism; osmoregulated periplasmic glucan (OPG) biosynthesis. {ECO:0000256|ARBA:ARBA00005001, ECO:0000256|HAMAP-Rule:MF_01069}.	Unknown	19432983	Unknown	558
A0A059KSR7	46.8184	4.19229	0.868265	1.32518e-07	3.27759e-06	UP	A0A059KSR7	Aminotransferase (EC 2.6.1.-)	V466_30145	Class-I pyridoxal-phosphate-dependent aminotransferase family	biosynthetic process; intracellular signal transduction; nitrogen compound metabolic process; organic substance metabolic process; small molecule metabolic process	Unknown	pyridoxal phosphate binding [GO:0030170]; transaminase activity [GO:0008483]	pyridoxal phosphate binding [GO:0030170]; transaminase activity [GO:0008483]; biosynthetic process [GO:0009058]; intracellular signal transduction [GO:0035556]; nitrogen compound metabolic process [GO:0006807]; organic substance metabolic process [GO:0071704]; small molecule metabolic process [GO:0044281]	GO:0006807; GO:0008483; GO:0009058; GO:0030170; GO:0035556; GO:0044281; GO:0071704	Unknown	Unknown	Unknown	Unknown	404
A0A2A4I859	106.74	4.16891	0.975608	1.30884e-06	1.79814e-05	UP	A0A2A4I859	Catalase-peroxidase (CP) (EC 1.11.1.21) (Peroxidase/catalase)	katG COA07_10470	Peroxidase family, Peroxidase/catalase subfamily	hydrogen peroxide catabolic process; response to oxidative stress	Unknown	catalase activity [GO:0004096]; heme binding [GO:0020037]; metal ion binding [GO:0046872]	catalase activity [GO:0004096]; heme binding [GO:0020037]; metal ion binding [GO:0046872]; hydrogen peroxide catabolic process [GO:0042744]; response to oxidative stress [GO:0006979]	GO:0004096; GO:0006979; GO:0020037; GO:0042744; GO:0046872	Unknown	Unknown	Unknown	Unknown	744
A0A109LHE5	21.782	4.16136	0.84591	0.00104103	0.00385137	UP	A0A109LHE5	Cytochrome c-type biogenesis protein CcmF	ccmF PFLmoz3_03254	Unknown	cytochrome complex assembly	membrane [GO:0016020]	heme transmembrane transporter activity [GO:0015232]	membrane [GO:0016020]; heme transmembrane transporter activity [GO:0015232]; cytochrome complex assembly [GO:0017004]	GO:0015232; GO:0016020; GO:0017004	Unknown	Unknown	Unknown	Unknown	283
A0A257DS89	52.021	4.16108	0.895157	1.27842e-07	3.21245e-06	UP	A0A257DS89	Amino acid ABC transporter substrate-binding protein	CFE47_28665	Unknown	amino acid transport	membrane [GO:0016020]	ligand-gated ion channel activity [GO:0015276]	membrane [GO:0016020]; ligand-gated ion channel activity [GO:0015276]; amino acid transport [GO:0006865]	GO:0006865; GO:0015276; GO:0016020	Unknown	Unknown	Unknown	Unknown	266
A0A1A9GGP9	78.9955	4.16069	0.928374	6.36738e-07	1.04834e-05	UP	A0A1A9GGP9	Chaperonin GroEL (EC 5.6.1.7) (60 kDa chaperonin) (Chaperonin-60) (Cpn60)	groL1 groEL groL I601_0340	Chaperonin (HSP60) family	protein refolding	capsule [GO:0042603]; cell surface [GO:0009986]; cytoplasm [GO:0005737]	ATP binding [GO:0005524]; ATP-dependent protein folding chaperone [GO:0140662]; isomerase activity [GO:0016853]; unfolded protein binding [GO:0051082]	capsule [GO:0042603]; cell surface [GO:0009986]; cytoplasm [GO:0005737]; ATP binding [GO:0005524]; ATP-dependent protein folding chaperone [GO:0140662]; isomerase activity [GO:0016853]; unfolded protein binding [GO:0051082]; protein refolding [GO:0042026]	GO:0005524; GO:0005737; GO:0009986; GO:0016853; GO:0042026; GO:0042603; GO:0051082; GO:0140662	Unknown	Unknown	Unknown	Unknown	540
A0A1Q3LK57	129.967	4.11889	0.955184	1.32113e-06	1.80904e-05	UP	A0A1Q3LK57	Efflux pump membrane transporter	BGN99_16975	Resistance-nodulation-cell division (RND) (TC 2.A.6) family	response to toxic substance; xenobiotic transport	plasma membrane [GO:0005886]	efflux transmembrane transporter activity [GO:0015562]	plasma membrane [GO:0005886]; efflux transmembrane transporter activity [GO:0015562]; response to toxic substance [GO:0009636]; xenobiotic transport [GO:0042908]	GO:0005886; GO:0009636; GO:0015562; GO:0042908	Unknown	Unknown	Unknown	Unknown	1067
A0A1H4N7E2	39.9305	4.11796	0.779989	1.17411e-05	9.92131e-05	UP	A0A1H4N7E2	1,4-dihydroxy-2-naphthoyl-CoA synthase (DHNA-CoA synthase) (EC 4.1.3.36)	menB SAMN04489844_1297	Enoyl-CoA hydratase/isomerase family, MenB subfamily	menaquinone biosynthetic process	Unknown	1,4-dihydroxy-2-naphthoyl-CoA synthase activity [GO:0008935]	1,4-dihydroxy-2-naphthoyl-CoA synthase activity [GO:0008935]; menaquinone biosynthetic process [GO:0009234]	GO:0008935; GO:0009234	PATHWAY: Quinol/quinone metabolism; 1,4-dihydroxy-2-naphthoate biosynthesis; 1,4-dihydroxy-2-naphthoate from chorismate: step 6/7. {ECO:0000256|HAMAP-Rule:MF_01934}.; PATHWAY: Quinol/quinone metabolism; menaquinone biosynthesis. {ECO:0000256|HAMAP-Rule:MF_01934}.	Unknown	Unknown	Unknown	314
A0A3D0S6C6	71.9645	4.11576	0.938036	0.00091857	0.00346153	UP	A0A3D0S6C6	Protein RecA (Recombinase A)	DEQ43_23465	RecA family	DNA repair	Unknown	ATP binding [GO:0005524]; ATP-dependent activity, acting on DNA [GO:0008094]; single-stranded DNA binding [GO:0003697]	ATP binding [GO:0005524]; ATP-dependent activity, acting on DNA [GO:0008094]; single-stranded DNA binding [GO:0003697]; DNA repair [GO:0006281]	GO:0003697; GO:0005524; GO:0006281; GO:0008094	Unknown	Unknown	30148503	Unknown	195
A0A084ELS5	75.1828	4.1156	1.0392	5.50683e-06	5.41418e-05	UP	A0A084ELS5	AAA family ATPase (CDC48 family AAA ATPase) (Cell division protein FtsH)	A6768_22025 AX777_07700 CP98_02298 DAH51_08905 EBF16_20985 GS397_20815	AAA ATPase family	cell division	Unknown	ATP binding [GO:0005524]; ATP hydrolysis activity [GO:0016887]	ATP binding [GO:0005524]; ATP hydrolysis activity [GO:0016887]; cell division [GO:0051301]	GO:0005524; GO:0016887; GO:0051301	Unknown	Unknown	Unknown	Unknown	764
A0A1I1MPT7	73.1912	4.11469	0.898004	4.14134e-07	7.88184e-06	UP	A0A1I1MPT7	Methionine aminopeptidase (MAP) (MetAP) (EC 3.4.11.18) (Peptidase M)	map SAMN04487968_11320	Peptidase M24A family, Methionine aminopeptidase type 1 subfamily	protein initiator methionine removal; proteolysis	Unknown	metalloaminopeptidase activity [GO:0070006]; transition metal ion binding [GO:0046914]	metalloaminopeptidase activity [GO:0070006]; transition metal ion binding [GO:0046914]; protein initiator methionine removal [GO:0070084]; proteolysis [GO:0006508]	GO:0006508; GO:0046914; GO:0070006; GO:0070084	Unknown	Unknown	Unknown	Unknown	272
A0A7Y5WGQ3	138.541	4.1055	1.06918	6.45581e-06	6.22911e-05	UP	A0A7Y5WGQ3	Dihydroxy-acid dehydratase (EC 4.2.1.9)	HOQ45_13465	IlvD/Edd family	carboxylic acid metabolic process; primary metabolic process	Unknown	dihydroxy-acid dehydratase activity [GO:0004160]	dihydroxy-acid dehydratase activity [GO:0004160]; carboxylic acid metabolic process [GO:0019752]; primary metabolic process [GO:0044238]	GO:0004160; GO:0019752; GO:0044238	Unknown	Unknown	Unknown	Unknown	190
A0A3D3M6C7	45.8502	4.09609	0.963632	1.75316e-05	0.000137502	UP	A0A3D3M6C7	UDP-N-acetylmuramate--L-alanine ligase (EC 6.3.2.8)	murC DIT18_12910	Unknown	biosynthetic process	membrane [GO:0016020]	UDP-N-acetylmuramate-L-alanine ligase activity [GO:0008763]	membrane [GO:0016020]; UDP-N-acetylmuramate-L-alanine ligase activity [GO:0008763]; biosynthetic process [GO:0009058]	GO:0008763; GO:0009058; GO:0016020	Unknown	Unknown	30148503	Unknown	125
A0A084EQA2	65.3677	4.08652	0.978549	2.15211e-06	2.6185e-05	UP	A0A084EQA2	Succinate--CoA ligase [ADP-forming] subunit alpha (EC 6.2.1.5) (Succinyl-CoA synthetase subunit alpha) (SCS-alpha)	sucD A6768_02455 AX777_11335 BV87_09710 CP98_01349 DAH51_14485 GS397_02330 HH800_15215	Succinate/malate CoA ligase alpha subunit family	tricarboxylic acid cycle	Unknown	nucleotide binding [GO:0000166]; succinate-CoA ligase (ADP-forming) activity [GO:0004775]	nucleotide binding [GO:0000166]; succinate-CoA ligase (ADP-forming) activity [GO:0004775]; tricarboxylic acid cycle [GO:0006099]	GO:0000166; GO:0004775; GO:0006099	PATHWAY: Carbohydrate metabolism; tricarboxylic acid cycle; succinate from succinyl-CoA (ligase route): step 1/1. {ECO:0000256|HAMAP-Rule:MF_01988, ECO:0000256|RuleBase:RU000699}.	Unknown	Unknown	Unknown	294
A0A0A1DK28	217.727	4.08551	0.978425	1.87275e-06	2.3939e-05	UP	A0A0A1DK28	Carbamoyl-phosphate synthase large chain (EC 6.3.5.5) (Carbamoyl-phosphate synthetase ammonia chain)	carB KR76_14660 NSI01_19710	CarB family	'de novo' UMP biosynthetic process; arginine biosynthetic process	Unknown	ATP binding [GO:0005524]; carbamoyl-phosphate synthase (glutamine-hydrolyzing) activity [GO:0004088]; metal ion binding [GO:0046872]	ATP binding [GO:0005524]; carbamoyl-phosphate synthase (glutamine-hydrolyzing) activity [GO:0004088]; metal ion binding [GO:0046872]; 'de novo' UMP biosynthetic process [GO:0044205]; arginine biosynthetic process [GO:0006526]	GO:0004088; GO:0005524; GO:0006526; GO:0044205; GO:0046872	PATHWAY: Amino-acid biosynthesis; L-arginine biosynthesis; carbamoyl phosphate from bicarbonate: step 1/1. {ECO:0000256|HAMAP-Rule:MF_01210}.; PATHWAY: Pyrimidine metabolism; UMP biosynthesis via de novo pathway; (S)-dihydroorotate from bicarbonate: step 1/3. {ECO:0000256|ARBA:ARBA00004812, ECO:0000256|HAMAP-Rule:MF_01210}.	Unknown	25573942	Unknown	1101
A0A160PGA4	52.4552	4.06331	0.862127	2.17485e-07	4.82537e-06	UP	A0A160PGA4	Multidrug efflux system, subunit B	mdtB MPPM_2678	Unknown	response to toxic substance	plasma membrane [GO:0005886]	transmembrane transporter activity [GO:0022857]	plasma membrane [GO:0005886]; transmembrane transporter activity [GO:0022857]; response to toxic substance [GO:0009636]	GO:0005886; GO:0009636; GO:0022857	Unknown	Unknown	Unknown	Unknown	1045
A0A2A4I773	53.3409	4.05845	0.909904	6.86927e-07	1.0895e-05	UP	A0A2A4I773	2-isopropylmalate synthase (EC 2.3.3.13) (Alpha-IPM synthase) (Alpha-isopropylmalate synthase)	leuA COA07_11195	Alpha-IPM synthase/homocitrate synthase family, LeuA type 2 subfamily	leucine biosynthetic process	Unknown	2-isopropylmalate synthase activity [GO:0003852]	2-isopropylmalate synthase activity [GO:0003852]; leucine biosynthetic process [GO:0009098]	GO:0003852; GO:0009098	PATHWAY: Amino-acid biosynthesis; L-leucine biosynthesis; L-leucine from 3-methyl-2-oxobutanoate: step 1/4. {ECO:0000256|HAMAP-Rule:MF_00572}.	Unknown	Unknown	Unknown	552
A0A521RNW0	61.9694	4.05704	0.906268	6.62244e-07	1.07751e-05	UP	A0A521RNW0	Transposase	EPO41_05390	Unknown	transposition, DNA-mediated	Unknown	sequence-specific DNA binding [GO:0043565]; transposase activity [GO:0004803]	sequence-specific DNA binding [GO:0043565]; transposase activity [GO:0004803]; transposition, DNA-mediated [GO:0006313]	GO:0004803; GO:0006313; GO:0043565	Unknown	Unknown	Unknown	Unknown	311
A0A2C9ERJ9	17.3768	4.05575	0.819538	0.00299715	0.00923176	UP	A0A2C9ERJ9	Ribonucleoside-diphosphate reductase (EC 1.17.4.1)	nrdA PFLCHA0_c45470	Ribonucleoside diphosphate reductase large chain family	deoxyribonucleotide biosynthetic process; DNA replication	Unknown	ATP binding [GO:0005524]; ribonucleoside-diphosphate reductase activity, thioredoxin disulfide as acceptor [GO:0004748]	ATP binding [GO:0005524]; ribonucleoside-diphosphate reductase activity, thioredoxin disulfide as acceptor [GO:0004748]; deoxyribonucleotide biosynthetic process [GO:0009263]; DNA replication [GO:0006260]	GO:0004748; GO:0005524; GO:0006260; GO:0009263	PATHWAY: Genetic information processing; DNA replication. {ECO:0000256|ARBA:ARBA00005160, ECO:0000256|RuleBase:RU003410}.	Unknown	24762936	Unknown	963
A0A3D4NK17	100.054	4.055	0.941497	6.70105e-11	1.26376e-08	UP	A0A3D4NK17	Methionine synthase	DIW52_07675	Unknown	pteridine-containing compound metabolic process	Unknown	transferase activity [GO:0016740]	transferase activity [GO:0016740]; pteridine-containing compound metabolic process [GO:0042558]	GO:0016740; GO:0042558	Unknown	Unknown	30148503	Unknown	322
A0A085KA47	12.3627	4.04416	0.760125	0.000208299	0.00104502	UP	A0A085KA47	Polysaccharide biosynthesis tyrosine autokinase (EC 2.7.10.2) (Protein tyrosine kinase)	EBF16_08065 IH86_02225	Etk/wzc family	extracellular polysaccharide biosynthetic process; lipopolysaccharide biosynthetic process	plasma membrane [GO:0005886]	ATP binding [GO:0005524]; non-membrane spanning protein tyrosine kinase activity [GO:0004715]	plasma membrane [GO:0005886]; ATP binding [GO:0005524]; non-membrane spanning protein tyrosine kinase activity [GO:0004715]; extracellular polysaccharide biosynthetic process [GO:0045226]; lipopolysaccharide biosynthetic process [GO:0009103]	GO:0004715; GO:0005524; GO:0005886; GO:0009103; GO:0045226	Unknown	Unknown	Unknown	Unknown	714
A0A2D9GZQ9	28.3124	4.01935	0.841091	0.00312082	0.00954888	UP	A0A2D9GZQ9	Proline--tRNA ligase (EC 6.1.1.15) (Prolyl-tRNA synthetase)	proS CMH82_00645	Unknown	prolyl-tRNA aminoacylation	cytoplasm [GO:0005737]	ATP binding [GO:0005524]; proline-tRNA ligase activity [GO:0004827]	cytoplasm [GO:0005737]; ATP binding [GO:0005524]; proline-tRNA ligase activity [GO:0004827]; prolyl-tRNA aminoacylation [GO:0006433]	GO:0004827; GO:0005524; GO:0005737; GO:0006433	Unknown	Unknown	29337314	Unknown	317
A0A4P1KGD1	156.981	4.0178	1.04753	7.15564e-06	6.71691e-05	UP	A0A4P1KGD1	peptidoglycan glycosyltransferase (EC 2.4.1.129)	pbpD NCTC9239_03113	Transpeptidase family; Glycosyltransferase 51 family	peptidoglycan biosynthetic process; proteolysis	membrane [GO:0016020]	carboxypeptidase activity [GO:0004180]; penicillin binding [GO:0008658]; peptidoglycan glycosyltransferase activity [GO:0008955]	membrane [GO:0016020]; carboxypeptidase activity [GO:0004180]; penicillin binding [GO:0008658]; peptidoglycan glycosyltransferase activity [GO:0008955]; peptidoglycan biosynthetic process [GO:0009252]; proteolysis [GO:0006508]	GO:0004180; GO:0006508; GO:0008658; GO:0008955; GO:0009252; GO:0016020	PATHWAY: Cell wall biogenesis; peptidoglycan biosynthesis. {ECO:0000256|ARBA:ARBA00004752}.	Unknown	Unknown	Unknown	679
A0A2A4IB74	72.4424	4.01363	0.950352	2.05058e-06	2.53966e-05	UP	A0A2A4IB74	LPS-assembly protein LptD	lptD COA07_02445	LptD family	Gram-negative-bacterium-type cell outer membrane assembly; lipopolysaccharide transport; response to organic substance	cell outer membrane [GO:0009279]	Unknown	cell outer membrane [GO:0009279]; Gram-negative-bacterium-type cell outer membrane assembly [GO:0043165]; lipopolysaccharide transport [GO:0015920]; response to organic substance [GO:0010033]	GO:0009279; GO:0010033; GO:0015920; GO:0043165	Unknown	Unknown	Unknown	Unknown	746
A0A2S8W6M2	150.332	4.00687	1.01489	4.57133e-06	4.70971e-05	UP	A0A2S8W6M2	S9 family peptidase	CQ026_08480	Peptidase S9A family	proteolysis	cytoplasm [GO:0005737]	serine-type endopeptidase activity [GO:0004252]	cytoplasm [GO:0005737]; serine-type endopeptidase activity [GO:0004252]; proteolysis [GO:0006508]	GO:0004252; GO:0005737; GO:0006508	Unknown	Unknown	Unknown	Unknown	740
A0A2A4I7I0	12.1413	3.99989	0.767477	0.000424737	0.00186677	UP	A0A2A4I7I0	Multifunctional fusion protein [Includes: Sulfate adenylyltransferase subunit 1 (EC 2.7.7.4) (ATP-sulfurylase large subunit) (Sulfate adenylate transferase) (SAT); Adenylyl-sulfate kinase (EC 2.7.1.25) (APS kinase) (ATP adenosine-5'-phosphosulfate 3'-phosphotransferase) (Adenosine-5'-phosphosulfate kinase)]	cysC cysN COA07_07825	APS kinase family; TRAFAC class translation factor GTPase superfamily, Classic translation factor GTPase family, CysN/NodQ subfamily; APS kinase family; TRAFAC class translation factor GTPase superfamily, Classic translation factor GTPase family, CysN/NodQ subfamily	hydrogen sulfide biosynthetic process; phosphorylation; sulfate assimilation	Unknown	adenylylsulfate kinase activity [GO:0004020]; ATP binding [GO:0005524]; GTP binding [GO:0005525]; GTPase activity [GO:0003924]; sulfate adenylyltransferase (ATP) activity [GO:0004781]	adenylylsulfate kinase activity [GO:0004020]; ATP binding [GO:0005524]; GTP binding [GO:0005525]; GTPase activity [GO:0003924]; sulfate adenylyltransferase (ATP) activity [GO:0004781]; hydrogen sulfide biosynthetic process [GO:0070814]; phosphorylation [GO:0016310]; sulfate assimilation [GO:0000103]	GO:0000103; GO:0003924; GO:0004020; GO:0004781; GO:0005524; GO:0005525; GO:0016310; GO:0070814	PATHWAY: Sulfur metabolism; hydrogen sulfide biosynthesis; sulfite from sulfate: step 1/3. {ECO:0000256|HAMAP-Rule:MF_00062}.; PATHWAY: Sulfur metabolism; hydrogen sulfide biosynthesis; sulfite from sulfate: step 2/3. {ECO:0000256|HAMAP-Rule:MF_00065}.	Unknown	Unknown	Unknown	634
A0A1I1IUN9	173.662	3.99812	0.997633	4.25126e-06	4.48816e-05	UP	A0A1I1IUN9	Alpha,alpha-trehalose phosphorylase	SAMN04487968_10680	Glycosyl hydrolase 65 family	carbohydrate metabolic process	Unknown	carbohydrate binding [GO:0030246]; glycosyltransferase activity [GO:0016757]	carbohydrate binding [GO:0030246]; glycosyltransferase activity [GO:0016757]; carbohydrate metabolic process [GO:0005975]	GO:0005975; GO:0016757; GO:0030246	Unknown	Unknown	Unknown	Unknown	858
A0A1Q3KID1	129.841	3.99244	0.986652	3.26025e-06	3.62648e-05	UP	A0A1Q3KID1	Dihydroxy-acid dehydratase (DAD) (EC 4.2.1.9)	ilvD BGN99_27010	IlvD/Edd family	isoleucine biosynthetic process; valine biosynthetic process	Unknown	2 iron, 2 sulfur cluster binding [GO:0051537]; dihydroxy-acid dehydratase activity [GO:0004160]; magnesium ion binding [GO:0000287]	2 iron, 2 sulfur cluster binding [GO:0051537]; dihydroxy-acid dehydratase activity [GO:0004160]; magnesium ion binding [GO:0000287]; isoleucine biosynthetic process [GO:0009097]; valine biosynthetic process [GO:0009099]	GO:0000287; GO:0004160; GO:0009097; GO:0009099; GO:0051537	PATHWAY: Amino-acid biosynthesis; L-isoleucine biosynthesis; L-isoleucine from 2-oxobutanoate: step 3/4. {ECO:0000256|ARBA:ARBA00029437, ECO:0000256|HAMAP-Rule:MF_00012}.; PATHWAY: Amino-acid biosynthesis; L-valine biosynthesis; L-valine from pyruvate: step 3/4. {ECO:0000256|ARBA:ARBA00029436, ECO:0000256|HAMAP-Rule:MF_00012}.	Unknown	Unknown	Unknown	615
A0A529F939	123.658	3.98798	1.03201	6.11066e-06	5.95144e-05	UP	A0A529F939	DNA-directed RNA polymerase (EC 2.7.7.6)	E5W60_25630	Unknown	DNA-templated transcription	DNA-directed RNA polymerase complex [GO:0000428]	DNA binding [GO:0003677]; DNA-directed 5'-3' RNA polymerase activity [GO:0003899]	DNA-directed RNA polymerase complex [GO:0000428]; DNA binding [GO:0003677]; DNA-directed 5'-3' RNA polymerase activity [GO:0003899]; DNA-templated transcription [GO:0006351]	GO:0000428; GO:0003677; GO:0003899; GO:0006351	Unknown	Unknown	Unknown	Unknown	107
A0A4P1K1J9	51.5013	3.97457	0.881916	5.73758e-07	9.83686e-06	UP	A0A4P1K1J9	DNA topoisomerase 4 subunit A (EC 5.6.2.2) (Topoisomerase IV subunit A)	parC NCTC9239_01206	Type II topoisomerase GyrA/ParC subunit family, ParC type 1 subfamily	chromosome segregation; DNA topological change	chromosome [GO:0005694]; DNA topoisomerase type II (double strand cut, ATP-hydrolyzing) complex [GO:0009330]; extrinsic component of plasma membrane [GO:0019897]	ATP binding [GO:0005524]; DNA binding [GO:0003677]; DNA topoisomerase type II (double strand cut, ATP-hydrolyzing) activity [GO:0003918]	chromosome [GO:0005694]; DNA topoisomerase type II (double strand cut, ATP-hydrolyzing) complex [GO:0009330]; extrinsic component of plasma membrane [GO:0019897]; ATP binding [GO:0005524]; DNA binding [GO:0003677]; DNA topoisomerase type II (double strand cut, ATP-hydrolyzing) activity [GO:0003918]; chromosome segregation [GO:0007059]; DNA topological change [GO:0006265]	GO:0003677; GO:0003918; GO:0005524; GO:0005694; GO:0006265; GO:0007059; GO:0009330; GO:0019897	Unknown	Unknown	Unknown	Unknown	834
A0A2U1DT31	93.2749	3.96594	1.17761	0.000814723	0.00317696	UP	A0A2U1DT31	Methyl-accepting chemotaxis protein-1 (Serine sensor receptor)	C8C95_1686	Unknown	signal transduction	membrane [GO:0016020]	Unknown	membrane [GO:0016020]; signal transduction [GO:0007165]	GO:0007165; GO:0016020	Unknown	Unknown	Unknown	Unknown	560
A0A4R9FU56	21.8783	3.96353	0.814748	0.000911659	0.00344219	UP	A0A4R9FU56	Histidine kinase	EHO59_10995	Unknown	phosphorylation; signal transduction	Unknown	kinase activity [GO:0016301]	kinase activity [GO:0016301]; phosphorylation [GO:0016310]; signal transduction [GO:0007165]	GO:0007165; GO:0016301; GO:0016310	Unknown	Unknown	Unknown	Unknown	128
A0A127I181	39.777	3.96071	0.913534	6.57842e-05	0.000405555	UP	A0A127I181	Carnitine monooxygenase oxygenase subunit (EC 1.14.13.239) (Carnitine monooxygenase alpha subunit)	AYR47_20415	Bacterial ring-hydroxylating dioxygenase alpha subunit family, CntA subfamily	aromatic compound catabolic process; carnitine metabolic process	Unknown	2 iron, 2 sulfur cluster binding [GO:0051537]; iron ion binding [GO:0005506]; oxidoreductase activity, acting on paired donors, with incorporation or reduction of molecular oxygen, NAD(P)H as one donor, and incorporation of one atom of oxygen [GO:0016709]	2 iron, 2 sulfur cluster binding [GO:0051537]; iron ion binding [GO:0005506]; oxidoreductase activity, acting on paired donors, with incorporation or reduction of molecular oxygen, NAD(P)H as one donor, and incorporation of one atom of oxygen [GO:0016709]; aromatic compound catabolic process [GO:0019439]; carnitine metabolic process [GO:0009437]	GO:0005506; GO:0009437; GO:0016709; GO:0019439; GO:0051537	PATHWAY: Amine and polyamine metabolism; carnitine metabolism. {ECO:0000256|HAMAP-Rule:MF_02097}.	Unknown	Unknown	Unknown	373
A0A2A4I9G3	14.5928	3.95749	0.724245	2.23477e-05	0.000167366	UP	A0A2A4I9G3	Glycosyltransferase family 2 protein	COA07_06295	GtrA family	polysaccharide biosynthetic process	membrane [GO:0016020]	dolichyl-phosphate beta-D-mannosyltransferase activity [GO:0004582]	membrane [GO:0016020]; dolichyl-phosphate beta-D-mannosyltransferase activity [GO:0004582]; polysaccharide biosynthetic process [GO:0000271]	GO:0000271; GO:0004582; GO:0016020	Unknown	Unknown	Unknown	Unknown	367
A0A5E6XDN6	23.7003	3.95197	0.881864	0.000863662	0.00333024	UP	A0A5E6XDN6	FA_desaturase domain-containing protein	PS663_05354	Unknown	lipid metabolic process	membrane [GO:0016020]	Unknown	membrane [GO:0016020]; lipid metabolic process [GO:0006629]	GO:0006629; GO:0016020	Unknown	Unknown	Unknown	Unknown	309
A0A521QYU5	18.2543	3.95088	0.724249	0.00213569	0.00694979	UP	A0A521QYU5	Efflux pump membrane transporter	EPO50_08160	Resistance-nodulation-cell division (RND) (TC 2.A.6) family	response to toxic substance; xenobiotic transport	plasma membrane [GO:0005886]	efflux transmembrane transporter activity [GO:0015562]	plasma membrane [GO:0005886]; efflux transmembrane transporter activity [GO:0015562]; response to toxic substance [GO:0009636]; xenobiotic transport [GO:0042908]	GO:0005886; GO:0009636; GO:0015562; GO:0042908	Unknown	Unknown	Unknown	Unknown	1066
A0A1R4GR62	53.6263	3.94415	0.897045	3.15764e-05	0.000222807	UP	A0A1R4GR62	Phosphoglucosamine mutase / Phosphomannomutase (EC 5.4.2.10, EC 5.4.2.8)	FM111_15155	Phosphohexose mutase family	carbohydrate metabolic process	Unknown	metal ion binding [GO:0046872]; phosphoglucosamine mutase activity [GO:0008966]; phosphomannomutase activity [GO:0004615]	metal ion binding [GO:0046872]; phosphoglucosamine mutase activity [GO:0008966]; phosphomannomutase activity [GO:0004615]; carbohydrate metabolic process [GO:0005975]	GO:0004615; GO:0005975; GO:0008966; GO:0046872	Unknown	Unknown	Unknown	Unknown	499
A0A0M2LV72	68.1879	3.92709	0.942264	2.64163e-06	3.07868e-05	UP	A0A0M2LV72	TIR domain-containing protein	XM50_07945	Unknown	NAD catabolic process; signal transduction	Unknown	NAD+ nucleosidase activity [GO:0003953]	NAD+ nucleosidase activity [GO:0003953]; NAD catabolic process [GO:0019677]; signal transduction [GO:0007165]	GO:0003953; GO:0007165; GO:0019677	Unknown	Unknown	Unknown	Unknown	464
A0A645FYD3	19.77	3.92518	0.836439	0.000215383	0.00107278	UP	A0A645FYD3	sn-glycerol-3-phosphate import ATP-binding protein UgpC	ugpC_19 SDC9_166000	Unknown	glycerophosphodiester transmembrane transport	ATP-binding cassette (ABC) transporter complex [GO:0043190]	ABC-type glycerol-3-phosphate transporter activity [GO:0015430]; ATP binding [GO:0005524]	ATP-binding cassette (ABC) transporter complex [GO:0043190]; ABC-type glycerol-3-phosphate transporter activity [GO:0015430]; ATP binding [GO:0005524]; glycerophosphodiester transmembrane transport [GO:0001407]	GO:0001407; GO:0005524; GO:0015430; GO:0043190	Unknown	Unknown	Unknown	Unknown	227
A0A5M9IDM9	62.7421	3.91955	0.939477	0.000219964	0.00108906	UP	A0A5M9IDM9	MacB family efflux pump subunit (Macrolide export ATP-binding/permease protein MacB (EC 3.6.3.-))	macB_2 macB FIV40_16630 FX984_01526	ABC-4 integral membrane protein family, LolC/E subfamily	response to antibiotic	plasma membrane [GO:0005886]	ATP binding [GO:0005524]; hydrolase activity [GO:0016787]	plasma membrane [GO:0005886]; ATP binding [GO:0005524]; hydrolase activity [GO:0016787]; response to antibiotic [GO:0046677]	GO:0005524; GO:0005886; GO:0016787; GO:0046677	Unknown	Unknown	Unknown	Unknown	656
C3K6U6	59.4991	3.91711	0.925202	2.18732e-06	2.63814e-05	UP	C3K6U6	Adenine DNA glycosylase (EC 3.2.2.31)	mutY PFLU_0323	Nth/MutY family	base-excision repair	Unknown	4 iron, 4 sulfur cluster binding [GO:0051539]; DNA binding [GO:0003677]; metal ion binding [GO:0046872]; purine-specific mismatch base pair DNA N-glycosylase activity [GO:0000701]	4 iron, 4 sulfur cluster binding [GO:0051539]; DNA binding [GO:0003677]; metal ion binding [GO:0046872]; purine-specific mismatch base pair DNA N-glycosylase activity [GO:0000701]; base-excision repair [GO:0006284]	GO:0000701; GO:0003677; GO:0006284; GO:0046872; GO:0051539	Unknown	Unknown	19432983	Unknown	355
A0A4Q5WMP2	23.9103	3.91219	0.873263	0.00206311	0.0067868	UP	A0A4Q5WMP2	Serine hydroxymethyltransferase (EC 2.1.2.1)	glyA EOO24_20850	SHMT family	glycine biosynthetic process from serine; methylation; tetrahydrofolate interconversion	Unknown	glycine hydroxymethyltransferase activity [GO:0004372]; methyltransferase activity [GO:0008168]; pyridoxal phosphate binding [GO:0030170]	glycine hydroxymethyltransferase activity [GO:0004372]; methyltransferase activity [GO:0008168]; pyridoxal phosphate binding [GO:0030170]; glycine biosynthetic process from serine [GO:0019264]; methylation [GO:0032259]; tetrahydrofolate interconversion [GO:0035999]	GO:0004372; GO:0008168; GO:0019264; GO:0030170; GO:0032259; GO:0035999	Unknown	Unknown	30498029	Unknown	137
A0A246K7W5	43.5508	3.90863	0.874853	6.61343e-07	1.07751e-05	UP	A0A246K7W5	Glutamate--tRNA ligase (EC 6.1.1.17) (Glutamyl-tRNA synthetase) (GluRS)	gltX_2 gltX NCTC8545_01899	Class-I aminoacyl-tRNA synthetase family, Glutamate--tRNA ligase type 1 subfamily	glutamyl-tRNA aminoacylation	cytoplasm [GO:0005737]	ATP binding [GO:0005524]; glutamate-tRNA ligase activity [GO:0004818]; tRNA binding [GO:0000049]; zinc ion binding [GO:0008270]	cytoplasm [GO:0005737]; ATP binding [GO:0005524]; glutamate-tRNA ligase activity [GO:0004818]; tRNA binding [GO:0000049]; zinc ion binding [GO:0008270]; glutamyl-tRNA aminoacylation [GO:0006424]	GO:0000049; GO:0004818; GO:0005524; GO:0005737; GO:0006424; GO:0008270	Unknown	Unknown	Unknown	Unknown	471
A0A1Q3LI21	70.5374	3.90573	0.93479	2.55785e-06	3.00638e-05	UP	A0A1Q3LI21	Multidrug efflux protein	BGN99_18305	Unknown	response to toxic substance	plasma membrane [GO:0005886]	transmembrane transporter activity [GO:0022857]	plasma membrane [GO:0005886]; transmembrane transporter activity [GO:0022857]; response to toxic substance [GO:0009636]	GO:0005886; GO:0009636; GO:0022857	Unknown	Unknown	Unknown	Unknown	1034
A0A246K8K3	47.1994	3.89177	0.836529	2.53804e-06	2.99157e-05	UP	A0A246K8K3	Beta-ketoacyl-[acyl-carrier-protein] synthase III (Beta-ketoacyl-ACP synthase III) (KAS III) (EC 2.3.1.180) (3-oxoacyl-[acyl-carrier-protein] synthase 3) (3-oxoacyl-[acyl-carrier-protein] synthase III)	fabH_1 fabH fabH_2 CD943_15625 EQG53_11060 NCTC11165_01906 NCTC8545_01703	Thiolase-like superfamily, FabH family	fatty acid biosynthetic process	cytoplasm [GO:0005737]	3-oxoacyl-[acyl-carrier-protein] synthase activity [GO:0004315]; beta-ketoacyl-acyl-carrier-protein synthase III activity [GO:0033818]	cytoplasm [GO:0005737]; 3-oxoacyl-[acyl-carrier-protein] synthase activity [GO:0004315]; beta-ketoacyl-acyl-carrier-protein synthase III activity [GO:0033818]; fatty acid biosynthetic process [GO:0006633]	GO:0004315; GO:0005737; GO:0006633; GO:0033818	PATHWAY: Lipid metabolism; fatty acid biosynthesis. {ECO:0000256|HAMAP-Rule:MF_01815}.	Unknown	Unknown	DOMAIN: The last Arg residue of the ACP-binding site is essential for the weak association between ACP/AcpP and FabH. {ECO:0000256|HAMAP-Rule:MF_01815}.	325
A0A2A4HX76	67.6533	3.88872	0.879325	9.5321e-07	1.39309e-05	UP	A0A2A4HX76	SLC13 family permease	COA17_12380	Unknown	potassium ion transport	membrane [GO:0016020]	cation transmembrane transporter activity [GO:0008324]	membrane [GO:0016020]; cation transmembrane transporter activity [GO:0008324]; potassium ion transport [GO:0006813]	GO:0006813; GO:0008324; GO:0016020	Unknown	Unknown	Unknown	Unknown	597
A0A521QHV3	333.66	3.85799	1.12162	3.31999e-05	0.000231118	UP	A0A521QHV3	Peptidase S53 domain-containing protein	EPO50_27345	Peptidase M10B family	proteolysis	extracellular space [GO:0005615]	calcium ion binding [GO:0005509]; metallopeptidase activity [GO:0008237]; serine-type endopeptidase activity [GO:0004252]; zinc ion binding [GO:0008270]	extracellular space [GO:0005615]; calcium ion binding [GO:0005509]; metallopeptidase activity [GO:0008237]; serine-type endopeptidase activity [GO:0004252]; zinc ion binding [GO:0008270]; proteolysis [GO:0006508]	GO:0004252; GO:0005509; GO:0005615; GO:0006508; GO:0008237; GO:0008270	Unknown	Unknown	Unknown	Unknown	1481
A0A7Y8ENH1	97.8998	3.85688	1.07324	5.85379e-09	3.23832e-07	UP	A0A7Y8ENH1	Lipopolysaccharide core heptose(I) kinase (EC 2.7.1.-)	rfaP HX803_01575	Protein kinase superfamily, KdkA/rfaP family	lipopolysaccharide core region biosynthetic process; phosphorylation	Unknown	ATP binding [GO:0005524]; kinase activity [GO:0016301]	ATP binding [GO:0005524]; kinase activity [GO:0016301]; lipopolysaccharide core region biosynthetic process [GO:0009244]; phosphorylation [GO:0016310]	GO:0005524; GO:0009244; GO:0016301; GO:0016310	PATHWAY: Bacterial outer membrane biogenesis; LPS core biosynthesis. {ECO:0000256|PIRNR:PIRNR037318}.	Unknown	Unknown	Unknown	268
A0A521QIN2	155.041	3.85185	1.01554	9.33016e-06	8.30705e-05	UP	A0A521QIN2	Glycosyltransferase	EPO50_25615	Unknown	carbohydrate metabolic process	membrane [GO:0016020]	hydrolase activity, hydrolyzing O-glycosyl compounds [GO:0004553]; transferase activity [GO:0016740]	membrane [GO:0016020]; hydrolase activity, hydrolyzing O-glycosyl compounds [GO:0004553]; transferase activity [GO:0016740]; carbohydrate metabolic process [GO:0005975]	GO:0004553; GO:0005975; GO:0016020; GO:0016740	Unknown	Unknown	Unknown	Unknown	952
A0A5D9AZC5	71.5874	3.84454	0.814191	2.66023e-05	0.000195236	UP	A0A5D9AZC5	Adenine DNA glycosylase (EC 3.2.2.31)	mutY FZC30_01755	Nth/MutY family	base-excision repair	Unknown	4 iron, 4 sulfur cluster binding [GO:0051539]; DNA binding [GO:0003677]; metal ion binding [GO:0046872]; purine-specific mismatch base pair DNA N-glycosylase activity [GO:0000701]	4 iron, 4 sulfur cluster binding [GO:0051539]; DNA binding [GO:0003677]; metal ion binding [GO:0046872]; purine-specific mismatch base pair DNA N-glycosylase activity [GO:0000701]; base-excision repair [GO:0006284]	GO:0000701; GO:0003677; GO:0006284; GO:0046872; GO:0051539	Unknown	Unknown	Unknown	Unknown	355
A0A0Q7EB03	39.1622	3.8435	0.837317	4.72896e-06	4.83262e-05	UP	A0A0Q7EB03	Isoleucine--tRNA ligase (EC 6.1.1.5) (Isoleucyl-tRNA synthetase) (IleRS)	ileS ASC89_08370	Class-I aminoacyl-tRNA synthetase family, IleS type 1 subfamily	isoleucyl-tRNA aminoacylation	cytoplasm [GO:0005737]	aminoacyl-tRNA editing activity [GO:0002161]; ATP binding [GO:0005524]; isoleucine-tRNA ligase activity [GO:0004822]; tRNA binding [GO:0000049]	cytoplasm [GO:0005737]; aminoacyl-tRNA editing activity [GO:0002161]; ATP binding [GO:0005524]; isoleucine-tRNA ligase activity [GO:0004822]; tRNA binding [GO:0000049]; isoleucyl-tRNA aminoacylation [GO:0006428]	GO:0000049; GO:0002161; GO:0004822; GO:0005524; GO:0005737; GO:0006428	Unknown	Unknown	Unknown	DOMAIN: IleRS has two distinct active sites: one for aminoacylation and one for editing. The misactivated valine is translocated from the active site to the editing site, which sterically excludes the correctly activated isoleucine. The single editing site contains two valyl binding pockets, one specific for each substrate (Val-AMP or Val-tRNA(Ile)). {ECO:0000256|HAMAP-Rule:MF_02002}.	983
A0A358IZF4	69.2616	3.841	0.922228	2.77087e-06	3.16704e-05	UP	A0A358IZF4	Cell division protein FtsH	DEB60_06075	AAA ATPase family; Peptidase M41 family	cell division; proteolysis	membrane [GO:0016020]	ATP binding [GO:0005524]; ATP hydrolysis activity [GO:0016887]; ATP-dependent peptidase activity [GO:0004176]; metalloendopeptidase activity [GO:0004222]	membrane [GO:0016020]; ATP binding [GO:0005524]; ATP hydrolysis activity [GO:0016887]; ATP-dependent peptidase activity [GO:0004176]; metalloendopeptidase activity [GO:0004222]; cell division [GO:0051301]; proteolysis [GO:0006508]	GO:0004176; GO:0004222; GO:0005524; GO:0006508; GO:0016020; GO:0016887; GO:0051301	Unknown	Unknown	30148503	Unknown	414
A0A7W6PUL7	67.104	3.8345	1.00823	1.12364e-05	9.65211e-05	UP	A0A7W6PUL7	3-hydroxyacyl-CoA dehydrogenase (EC 1.1.1.35)	GGQ90_000975	Enoyl-CoA hydratase/isomerase family; Enoyl-CoA hydratase/isomerase family	fatty acid beta-oxidation	Unknown	3-hydroxyacyl-CoA dehydrogenase activity [GO:0003857]; NAD+ binding [GO:0070403]	3-hydroxyacyl-CoA dehydrogenase activity [GO:0003857]; NAD+ binding [GO:0070403]; fatty acid beta-oxidation [GO:0006635]	GO:0003857; GO:0006635; GO:0070403	PATHWAY: Lipid metabolism; fatty acid beta-oxidation. {ECO:0000256|ARBA:ARBA00005005}.	Unknown	Unknown	Unknown	691
A0A7C1VEH2	215.153	3.79638	1.09949	3.54972e-05	0.000243434	UP	A0A7C1VEH2	Methyltransferase domain-containing protein	ENI30_00585	Unknown	methylation; oligosaccharide biosynthetic process	Unknown	S-adenosylmethionine-dependent methyltransferase activity [GO:0008757]	S-adenosylmethionine-dependent methyltransferase activity [GO:0008757]; methylation [GO:0032259]; oligosaccharide biosynthetic process [GO:0009312]	GO:0008757; GO:0009312; GO:0032259	Unknown	Unknown	31911466	Unknown	199
A0A5E7ERD1	27.0694	3.79461	0.84028	3.12943e-05	0.000221949	UP	A0A5E7ERD1	Vitamin B12 import ATP-binding protein BtuD (EC 3.6.3.33)	btuD_8 PS720_04867	Binding-protein-dependent transport system permease family, HisMQ subfamily	nitrogen compound transport; organic substance transport	ATP-binding cassette (ABC) transporter complex, substrate-binding subunit-containing [GO:0055052]	ATP binding [GO:0005524]; hydrolase activity [GO:0016787]; transmembrane transporter activity [GO:0022857]	ATP-binding cassette (ABC) transporter complex, substrate-binding subunit-containing [GO:0055052]; ATP binding [GO:0005524]; hydrolase activity [GO:0016787]; transmembrane transporter activity [GO:0022857]; nitrogen compound transport [GO:0071705]; organic substance transport [GO:0071702]	GO:0005524; GO:0016787; GO:0022857; GO:0055052; GO:0071702; GO:0071705	Unknown	Unknown	Unknown	Unknown	505
A0A257E4D4	91.0416	3.78811	0.945083	5.05736e-06	5.09098e-05	UP	A0A257E4D4	LacI family transcriptional regulator	CFE47_05260	Unknown	transmembrane transport	ATP-binding cassette (ABC) transporter complex, substrate-binding subunit-containing [GO:0055052]	Unknown	ATP-binding cassette (ABC) transporter complex, substrate-binding subunit-containing [GO:0055052]; transmembrane transport [GO:0055085]	GO:0055052; GO:0055085	Unknown	Unknown	Unknown	Unknown	353
A0A7X6DK43	29.7578	3.78633	0.910466	0.0012061	0.00435559	UP	A0A7X6DK43	Efflux RND transporter permease subunit	RAMLITH_22795	Resistance-nodulation-cell division (RND) (TC 2.A.6) family	response to toxic substance	plasma membrane [GO:0005886]	cation transmembrane transporter activity [GO:0008324]	plasma membrane [GO:0005886]; cation transmembrane transporter activity [GO:0008324]; response to toxic substance [GO:0009636]	GO:0005886; GO:0008324; GO:0009636	Unknown	Unknown	32669693	Unknown	1040
A0A853C7S3	26.1924	3.77861	0.710979	2.12916e-05	0.000160909	UP	A0A853C7S3	Phosphomethylpyrimidine synthase (EC 4.1.99.17) (Hydroxymethylpyrimidine phosphate synthase) (HMP-P synthase) (HMP-phosphate synthase) (HMPP synthase) (Thiamine biosynthesis protein ThiC)	thiC HNR19_003410	ThiC family	thiamine biosynthetic process; thiamine diphosphate biosynthetic process	Unknown	4 iron, 4 sulfur cluster binding [GO:0051539]; carbon-carbon lyase activity [GO:0016830]; zinc ion binding [GO:0008270]	4 iron, 4 sulfur cluster binding [GO:0051539]; carbon-carbon lyase activity [GO:0016830]; zinc ion binding [GO:0008270]; thiamine biosynthetic process [GO:0009228]; thiamine diphosphate biosynthetic process [GO:0009229]	GO:0008270; GO:0009228; GO:0009229; GO:0016830; GO:0051539	PATHWAY: Cofactor biosynthesis; thiamine diphosphate biosynthesis. {ECO:0000256|HAMAP-Rule:MF_00089}.	Unknown	Unknown	Unknown	564
A0A257E6U5	314.675	3.7779	1.0841	2.91237e-09	2.0139e-07	UP	A0A257E6U5	DUF2092 domain-containing protein	CFE47_03325	Unknown	protein transport	Unknown	Unknown	protein transport [GO:0015031]	GO:0015031	Unknown	Unknown	Unknown	Unknown	246
A0A0Q7DPI3	76.7187	3.77007	0.899719	3.94001e-09	2.46502e-07	UP	A0A0Q7DPI3	DNA polymerase I (EC 2.7.7.7)	polA ASC89_12720	DNA polymerase type-A family	DNA repair; DNA-templated DNA replication	Unknown	3'-5' exonuclease activity [GO:0008408]; DNA binding [GO:0003677]; DNA-directed DNA polymerase activity [GO:0003887]	3'-5' exonuclease activity [GO:0008408]; DNA binding [GO:0003677]; DNA-directed DNA polymerase activity [GO:0003887]; DNA repair [GO:0006281]; DNA-templated DNA replication [GO:0006261]	GO:0003677; GO:0003887; GO:0006261; GO:0006281; GO:0008408	Unknown	Unknown	Unknown	Unknown	971
A0A1I1DZZ8	92.9128	3.76506	0.944776	5.06884e-06	5.09098e-05	UP	A0A1I1DZZ8	NitT/TauT family transport system permease protein	SAMN04487968_101505	Binding-protein-dependent transport system permease family	transmembrane transport	plasma membrane [GO:0005886]	Unknown	plasma membrane [GO:0005886]; transmembrane transport [GO:0055085]	GO:0005886; GO:0055085	Unknown	Unknown	Unknown	Unknown	257
A0A359KBK3	47.3976	3.7625	0.874888	7.57741e-06	6.97088e-05	UP	A0A359KBK3	Peptidase M13	DEH03_00090	Peptidase M13 family	proteolysis	Unknown	metal ion binding [GO:0046872]; metalloendopeptidase activity [GO:0004222]	metal ion binding [GO:0046872]; metalloendopeptidase activity [GO:0004222]; proteolysis [GO:0006508]	GO:0004222; GO:0006508; GO:0046872	Unknown	Unknown	30148503	Unknown	551
A0A246KDW9	21.4732	3.75138	0.749497	1.63247e-06	2.11001e-05	UP	A0A246KDW9	Proline iminopeptidase (PIP) (EC 3.4.11.5) (Prolyl aminopeptidase)	pip_1 NCTC8545_01779	Peptidase S33 family	proteolysis	cytoplasm [GO:0005737]	aminopeptidase activity [GO:0004177]	cytoplasm [GO:0005737]; aminopeptidase activity [GO:0004177]; proteolysis [GO:0006508]	GO:0004177; GO:0005737; GO:0006508	Unknown	Unknown	Unknown	Unknown	320
B7L034	37.8183	3.74512	0.84236	7.68834e-07	1.17941e-05	UP	B7L034	Integrase catalytic region	Mchl_0041	Unknown	DNA integration	Unknown	nucleic acid binding [GO:0003676]	nucleic acid binding [GO:0003676]; DNA integration [GO:0015074]	GO:0003676; GO:0015074	Unknown	Unknown	22887658	Unknown	501
A0A3G9IQR9	38.8651	3.74104	0.874469	7.60377e-07	1.17766e-05	UP	A0A3G9IQR9	3-hydroxyacyl-CoA dehydrogenase (EC 1.1.1.35)	Back2_02680	Unknown	fatty acid beta-oxidation	Unknown	3-hydroxyacyl-CoA dehydrogenase activity [GO:0003857]; NAD+ binding [GO:0070403]	3-hydroxyacyl-CoA dehydrogenase activity [GO:0003857]; NAD+ binding [GO:0070403]; fatty acid beta-oxidation [GO:0006635]	GO:0003857; GO:0006635; GO:0070403	PATHWAY: Lipid metabolism; fatty acid beta-oxidation. {ECO:0000256|ARBA:ARBA00005005}.	Unknown	Unknown	Unknown	694
A0A1I1H8R5	96.7669	3.70477	0.828211	6.59794e-07	1.07751e-05	UP	A0A1I1H8R5	L-aspartate oxidase (EC 1.4.3.16)	SAMN04487968_104235	FAD-dependent oxidoreductase 2 family, NadB subfamily	NAD biosynthetic process; steroid metabolic process	cytoplasm [GO:0005737]	L-aspartate oxidase activity [GO:0008734]; L-aspartate:fumarate oxidoreductase activity [GO:0044318]; steroid dehydrogenase activity, acting on the CH-CH group of donors [GO:0033765]	cytoplasm [GO:0005737]; L-aspartate oxidase activity [GO:0008734]; L-aspartate:fumarate oxidoreductase activity [GO:0044318]; steroid dehydrogenase activity, acting on the CH-CH group of donors [GO:0033765]; NAD biosynthetic process [GO:0009435]; steroid metabolic process [GO:0008202]	GO:0005737; GO:0008202; GO:0008734; GO:0009435; GO:0033765; GO:0044318	PATHWAY: Cofactor biosynthesis; NAD(+) biosynthesis; iminoaspartate from L-aspartate (oxidase route): step 1/1. {ECO:0000256|ARBA:ARBA00004950, ECO:0000256|RuleBase:RU362049}.	Unknown	Unknown	Unknown	574
A0A2A4IBP6	63.7577	3.69601	0.933232	5.72677e-06	5.59068e-05	UP	A0A2A4IBP6	Coagulation factor 5/8 type domain protein	COA07_00735	Glycosyl hydrolase 43 family	carbohydrate metabolic process	Unknown	hydrolase activity, hydrolyzing O-glycosyl compounds [GO:0004553]	hydrolase activity, hydrolyzing O-glycosyl compounds [GO:0004553]; carbohydrate metabolic process [GO:0005975]	GO:0004553; GO:0005975	Unknown	Unknown	Unknown	Unknown	610
A0A562CWV0	28.7351	3.69405	0.819212	0.000106719	0.000604889	UP	A0A562CWV0	Diaminopimelate decarboxylase	L615_001500000600	Orn/Lys/Arg decarboxylase class-II family	lysine biosynthetic process via diaminopimelate	Unknown	diaminopimelate decarboxylase activity [GO:0008836]	diaminopimelate decarboxylase activity [GO:0008836]; lysine biosynthetic process via diaminopimelate [GO:0009089]	GO:0008836; GO:0009089	Unknown	Unknown	Unknown	Unknown	213
K9CLZ8	69.1323	3.69044	1.02358	1.95357e-05	0.000150318	UP	K9CLZ8	Polysaccharide chain length determinant protein, PEP-CTERM locus subfamily	HMPREF9718_04251	Unknown	lipopolysaccharide biosynthetic process	plasma membrane [GO:0005886]	Unknown	plasma membrane [GO:0005886]; lipopolysaccharide biosynthetic process [GO:0009103]	GO:0005886; GO:0009103	Unknown	Unknown	Unknown	Unknown	506
A0A3B9EEQ2	14.7753	3.65036	0.727676	0.0017961	0.00602913	UP	A0A3B9EEQ2	glutamate dehydrogenase (EC 1.4.1.2)	DCG71_03505	Unknown	glutamate catabolic process to 2-oxoglutarate	Unknown	glutamate dehydrogenase (NAD+) activity [GO:0004352]	glutamate dehydrogenase (NAD+) activity [GO:0004352]; glutamate catabolic process to 2-oxoglutarate [GO:0019551]	GO:0004352; GO:0019551	Unknown	Unknown	30148503	Unknown	1377
A0A0L6J2J2	16.9183	3.64773	0.801446	0.000335366	0.00152741	UP	A0A0L6J2J2	histidine kinase (EC 2.7.13.3)	AKJ13_24960	Unknown	regulation of intracellular signal transduction	cytoplasm [GO:0005737]	ATP binding [GO:0005524]; phosphorelay sensor kinase activity [GO:0000155]	cytoplasm [GO:0005737]; ATP binding [GO:0005524]; phosphorelay sensor kinase activity [GO:0000155]; regulation of intracellular signal transduction [GO:1902531]	GO:0000155; GO:0005524; GO:0005737; GO:1902531	Unknown	Unknown	Unknown	Unknown	1095
P59792	51.074	3.647	0.879797	3.25842e-08	1.09498e-06	UP	P59792	Probable alginate O-acetylase AlgJ (EC 2.3.1.-) (Alginate biosynthesis protein AlgJ)	algJ	AlgJ family	alginic acid biosynthetic process	periplasmic space [GO:0042597]; plasma membrane [GO:0005886]	acyltransferase activity [GO:0016746]	periplasmic space [GO:0042597]; plasma membrane [GO:0005886]; acyltransferase activity [GO:0016746]; alginic acid biosynthetic process [GO:0042121]	GO:0005886; GO:0016746; GO:0042121; GO:0042597	PATHWAY: Glycan biosynthesis; alginate biosynthesis.	Unknown	12775688	Unknown	394
A0A401Y9K3	263.851	3.63767	1.06536	4.10271e-05	0.000274551	UP	A0A401Y9K3	Phosphomethylpyrimidine synthase	NLS1_32420	Unknown	thiamine biosynthetic process	Unknown	4 iron, 4 sulfur cluster binding [GO:0051539]; lyase activity [GO:0016829]; metal ion binding [GO:0046872]	4 iron, 4 sulfur cluster binding [GO:0051539]; lyase activity [GO:0016829]; metal ion binding [GO:0046872]; thiamine biosynthetic process [GO:0009228]	GO:0009228; GO:0016829; GO:0046872; GO:0051539	Unknown	Unknown	Unknown	Unknown	224
A9W8B7	38.0567	3.62729	0.895971	4.47192e-06	4.67355e-05	UP	A9W8B7	Efflux pump membrane transporter	Mext_3895	Resistance-nodulation-cell division (RND) (TC 2.A.6) family	response to toxic substance; xenobiotic transport	plasma membrane [GO:0005886]	efflux transmembrane transporter activity [GO:0015562]	plasma membrane [GO:0005886]; efflux transmembrane transporter activity [GO:0015562]; response to toxic substance [GO:0009636]; xenobiotic transport [GO:0042908]	GO:0005886; GO:0009636; GO:0015562; GO:0042908	Unknown	Unknown	Unknown	Unknown	1054
A0A7W1PFY6	17.9916	3.62465	0.798932	7.69856e-05	0.000463918	UP	A0A7W1PFY6	DNA-directed RNA polymerase subunit beta' (RNAP subunit beta') (EC 2.7.7.6) (RNA polymerase subunit beta') (Transcriptase subunit beta')	rpoC H0X64_06300	RNA polymerase beta' chain family	DNA-templated transcription	DNA-directed RNA polymerase complex [GO:0000428]	DNA binding [GO:0003677]; DNA-directed 5'-3' RNA polymerase activity [GO:0003899]; magnesium ion binding [GO:0000287]; zinc ion binding [GO:0008270]	DNA-directed RNA polymerase complex [GO:0000428]; DNA binding [GO:0003677]; DNA-directed 5'-3' RNA polymerase activity [GO:0003899]; magnesium ion binding [GO:0000287]; zinc ion binding [GO:0008270]; DNA-templated transcription [GO:0006351]	GO:0000287; GO:0000428; GO:0003677; GO:0003899; GO:0006351; GO:0008270	Unknown	Unknown	Unknown	Unknown	1437
A0A172Y8A4	133.151	3.60597	0.964706	1.32054e-05	0.000108494	UP	A0A172Y8A4	Leucine--tRNA ligase (EC 6.1.1.4) (Leucyl-tRNA synthetase) (LeuRS)	leuS DA69_12235	Class-I aminoacyl-tRNA synthetase family	leucyl-tRNA aminoacylation	cytoplasm [GO:0005737]	aminoacyl-tRNA editing activity [GO:0002161]; ATP binding [GO:0005524]; leucine-tRNA ligase activity [GO:0004823]	cytoplasm [GO:0005737]; aminoacyl-tRNA editing activity [GO:0002161]; ATP binding [GO:0005524]; leucine-tRNA ligase activity [GO:0004823]; leucyl-tRNA aminoacylation [GO:0006429]	GO:0002161; GO:0004823; GO:0005524; GO:0005737; GO:0006429	Unknown	Unknown	24903872	Unknown	859
A0A1Q3KJT6	250.708	3.60535	1.13836	9.66699e-05	0.000557835	UP	A0A1Q3KJT6	5'-nucleotidase	BGN99_08245	5'-nucleotidase family	nucleotide catabolic process	Unknown	calcium ion binding [GO:0005509]; hydrolase activity [GO:0016787]	calcium ion binding [GO:0005509]; hydrolase activity [GO:0016787]; nucleotide catabolic process [GO:0009166]	GO:0005509; GO:0009166; GO:0016787	Unknown	Unknown	Unknown	Unknown	2424
A0A096ESX1	222.865	3.60371	1.14178	0.000100472	0.000575772	UP	A0A096ESX1	Succinate dehydrogenase hydrophobic membrane anchor subunit	sdhD CTR2_1358 CTTA_3923 GL58_10045 NCTC10698_03815 P353_28250	Unknown	tricarboxylic acid cycle	membrane [GO:0016020]	heme binding [GO:0020037]; metal ion binding [GO:0046872]; succinate dehydrogenase activity [GO:0000104]	membrane [GO:0016020]; heme binding [GO:0020037]; metal ion binding [GO:0046872]; succinate dehydrogenase activity [GO:0000104]; tricarboxylic acid cycle [GO:0006099]	GO:0000104; GO:0006099; GO:0016020; GO:0020037; GO:0046872	PATHWAY: Carbohydrate metabolism; tricarboxylic acid cycle. {ECO:0000256|ARBA:ARBA00005163}.	Unknown	Unknown	Unknown	121
B1ZE28	47.3692	3.60295	0.87362	3.61776e-06	3.96045e-05	UP	B1ZE28	Acriflavin resistance protein	Mpop_4315	Unknown	response to toxic substance	plasma membrane [GO:0005886]	transmembrane transporter activity [GO:0022857]	plasma membrane [GO:0005886]; transmembrane transporter activity [GO:0022857]; response to toxic substance [GO:0009636]	GO:0005886; GO:0009636; GO:0022857	Unknown	Unknown	Unknown	Unknown	1080
A0A833GE27	20.2628	3.59798	0.803275	0.000135215	0.000744043	UP	A0A833GE27	DNA-directed RNA polymerase (EC 2.7.7.6)	F9K38_08565	Unknown	DNA-templated transcription	DNA-directed RNA polymerase complex [GO:0000428]	DNA binding [GO:0003677]; DNA-directed 5'-3' RNA polymerase activity [GO:0003899]; ribonucleoside binding [GO:0032549]	DNA-directed RNA polymerase complex [GO:0000428]; DNA binding [GO:0003677]; DNA-directed 5'-3' RNA polymerase activity [GO:0003899]; ribonucleoside binding [GO:0032549]; DNA-templated transcription [GO:0006351]	GO:0000428; GO:0003677; GO:0003899; GO:0006351; GO:0032549	Unknown	Unknown	Unknown	Unknown	115
A0A1I1LKF3	140.298	3.59699	0.96632	1.30629e-05	0.000107536	UP	A0A1I1LKF3	Malate dehydrogenase (EC 1.1.1.37)	mdh SAMN04487968_110101	LDH/MDH superfamily, MDH type 2 family	malate metabolic process; tricarboxylic acid cycle	Unknown	L-malate dehydrogenase activity [GO:0030060]	L-malate dehydrogenase activity [GO:0030060]; malate metabolic process [GO:0006108]; tricarboxylic acid cycle [GO:0006099]	GO:0006099; GO:0006108; GO:0030060	Unknown	Unknown	Unknown	Unknown	326
B7X0X2	62.9974	3.5934	0.924875	2.13785e-06	2.6165e-05	UP	B7X0X2	Transcriptional regulator, Crp/Fnr family	CtesDRAFT_PD3250	Unknown	regulation of DNA-templated transcription	Unknown	DNA binding [GO:0003677]	DNA binding [GO:0003677]; regulation of DNA-templated transcription [GO:0006355]	GO:0003677; GO:0006355	Unknown	Unknown	15240283	Unknown	270
A0A1I1LWN9	682.595	3.59072	0.998349	1.79153e-08	7.35945e-07	UP	A0A1I1LWN9	GTP pyrophosphokinase	SAMN04487968_11156	RelA/spoT family	guanosine tetraphosphate biosynthetic process; phosphorylation	Unknown	kinase activity [GO:0016301]	kinase activity [GO:0016301]; guanosine tetraphosphate biosynthetic process [GO:0015970]; phosphorylation [GO:0016310]	GO:0015970; GO:0016301; GO:0016310	PATHWAY: Purine metabolism; ppGpp biosynthesis; ppGpp from GTP: step 1/2. {ECO:0000256|ARBA:ARBA00004976}.	Unknown	Unknown	Unknown	744
A0A3M3XBN9	5.13497	3.56602	0.543754	0.00110734	0.00404791	UP	A0A3M3XBN9	(R)-stereoselective amidase RamA (EC 3.5.1.100)	ramA_1 ALQ35_04010 NCTC10038_01303	Carbon-nitrogen hydrolase superfamily, NIT1/NIT2 family	nitrogen compound metabolic process	Unknown	hydrolase activity [GO:0016787]	hydrolase activity [GO:0016787]; nitrogen compound metabolic process [GO:0006807]	GO:0006807; GO:0016787	Unknown	Unknown	Unknown	Unknown	273
A0A3G9IP16	128.274	3.56299	1.02408	3.22157e-05	0.000226164	UP	A0A3G9IP16	Aspartate 1-decarboxylase (EC 4.1.1.11) (Aspartate alpha-decarboxylase) [Cleaved into: Aspartate 1-decarboxylase beta chain; Aspartate 1-decarboxylase alpha chain]	panD Back2_20820	PanD family	alanine biosynthetic process; pantothenate biosynthetic process	cytoplasm [GO:0005737]	aspartate 1-decarboxylase activity [GO:0004068]	cytoplasm [GO:0005737]; aspartate 1-decarboxylase activity [GO:0004068]; alanine biosynthetic process [GO:0006523]; pantothenate biosynthetic process [GO:0015940]	GO:0004068; GO:0005737; GO:0006523; GO:0015940	PATHWAY: Cofactor biosynthesis; (R)-pantothenate biosynthesis; beta-alanine from L-aspartate: step 1/1. {ECO:0000256|HAMAP-Rule:MF_00446}.	Unknown	Unknown	Unknown	136
A0A1Y1ITL6	365.973	3.55928	0.939564	5.43704e-13	4.51166e-10	UP	A0A1Y1ITL6	2-hydroxy-3-oxopropionate reductase (EC 2.7.7.3)	CTR2_0167	Unknown	organic acid catabolic process	Unknown	NAD binding [GO:0051287]; NADP binding [GO:0050661]; oxidoreductase activity, acting on the CH-OH group of donors, NAD or NADP as acceptor [GO:0016616]; pantetheine-phosphate adenylyltransferase activity [GO:0004595]	NAD binding [GO:0051287]; NADP binding [GO:0050661]; oxidoreductase activity, acting on the CH-OH group of donors, NAD or NADP as acceptor [GO:0016616]; pantetheine-phosphate adenylyltransferase activity [GO:0004595]; organic acid catabolic process [GO:0016054]	GO:0004595; GO:0016054; GO:0016616; GO:0050661; GO:0051287	Unknown	Unknown	Unknown	Unknown	303
A0A160BUJ4	4.27576	3.54705	0.595605	0.00174593	0.00589297	UP	A0A160BUJ4	Phosphoglucomutase (EC 5.4.2.2, EC 5.4.2.8)	VZ52_12335	Phosphohexose mutase family	carbohydrate metabolic process	Unknown	magnesium ion binding [GO:0000287]; phosphoglucomutase activity [GO:0004614]; phosphomannomutase activity [GO:0004615]	magnesium ion binding [GO:0000287]; phosphoglucomutase activity [GO:0004614]; phosphomannomutase activity [GO:0004615]; carbohydrate metabolic process [GO:0005975]	GO:0000287; GO:0004614; GO:0004615; GO:0005975	Unknown	Unknown	Unknown	Unknown	462
A0A4Q3IUS4	117.285	3.5305	0.929708	1.15438e-05	9.82773e-05	UP	A0A4Q3IUS4	NADP-specific glutamate dehydrogenase	EOO74_06385	Glu/Leu/Phe/Val dehydrogenases family	amino acid metabolic process	Unknown	glutamate dehydrogenase (NADP+) activity [GO:0004354]	glutamate dehydrogenase (NADP+) activity [GO:0004354]; amino acid metabolic process [GO:0006520]	GO:0004354; GO:0006520	Unknown	Unknown	30498029	Unknown	239
A0A143GEW2	23.1282	3.51321	0.886517	1.29252e-05	0.000106826	UP	A0A143GEW2	Amino acid/amide ABC transporter substrate-binding protein, HAAT family (Urea ABC transporter substrate-binding protein) (Urea ABC transporter, urea binding protein)	urtA AK972_2033 HX813_18610 HX822_31550 HX828_30475 SAMN05216237_5786	Unknown	amino acid transport	Unknown	Unknown	amino acid transport [GO:0006865]	GO:0006865	Unknown	Unknown	27231373	Unknown	402
A0A521QM36	33.6046	3.50996	0.85572	0.00108539	0.00398522	UP	A0A521QM36	Selenocysteine-specific elongation factor (SelB translation factor)	selB EPO50_20505	Unknown	selenocysteine incorporation	cytoplasm [GO:0005737]	GTP binding [GO:0005525]; GTPase activity [GO:0003924]; RNA binding [GO:0003723]; translation elongation factor activity [GO:0003746]	cytoplasm [GO:0005737]; GTP binding [GO:0005525]; GTPase activity [GO:0003924]; RNA binding [GO:0003723]; translation elongation factor activity [GO:0003746]; selenocysteine incorporation [GO:0001514]	GO:0001514; GO:0003723; GO:0003746; GO:0003924; GO:0005525; GO:0005737	Unknown	Unknown	Unknown	Unknown	642
A0A246KD23	62.2122	3.5093	0.945874	1.46011e-05	0.000118552	UP	A0A246KD23	Protein translocase subunit SecY	secY CD943_13875 EQG53_09170 NCTC11165_03181 NCTC8545_02094	SecY/SEC61-alpha family	intracellular protein transmembrane transport; protein targeting; protein transport by the Sec complex	plasma membrane [GO:0005886]	Unknown	plasma membrane [GO:0005886]; intracellular protein transmembrane transport [GO:0065002]; protein targeting [GO:0006605]; protein transport by the Sec complex [GO:0043952]	GO:0005886; GO:0006605; GO:0043952; GO:0065002	Unknown	Unknown	Unknown	Unknown	458
A0A3D0RYH0	19.4278	3.50872	0.789842	0.00033931	0.00154364	UP	A0A3D0RYH0	Transcription termination/antitermination protein NusA	DEQ43_09680	Unknown	DNA-templated transcription termination; transcription antitermination	Unknown	DNA-binding transcription factor activity [GO:0003700]; nucleic acid binding [GO:0003676]	DNA-binding transcription factor activity [GO:0003700]; nucleic acid binding [GO:0003676]; DNA-templated transcription termination [GO:0006353]; transcription antitermination [GO:0031564]	GO:0003676; GO:0003700; GO:0006353; GO:0031564	Unknown	Unknown	30148503	Unknown	194
A0A1I1DX15	193.934	3.50846	0.998294	3.02656e-05	0.000216131	UP	A0A1I1DX15	Fructose-1,6-bisphosphatase	SAMN04487968_101522	FBPase class 2 family	gluconeogenesis; glycerol metabolic process	Unknown	fructose 1,6-bisphosphate 1-phosphatase activity [GO:0042132]; metal ion binding [GO:0046872]	fructose 1,6-bisphosphate 1-phosphatase activity [GO:0042132]; metal ion binding [GO:0046872]; gluconeogenesis [GO:0006094]; glycerol metabolic process [GO:0006071]	GO:0006071; GO:0006094; GO:0042132; GO:0046872	PATHWAY: Carbohydrate biosynthesis; gluconeogenesis. {ECO:0000256|ARBA:ARBA00004742}.	Unknown	Unknown	Unknown	346
A0A852RCB2	43.9178	3.5081	0.884985	1.68719e-05	0.000133746	UP	A0A852RCB2	Integrase	BJ958_002767	Unknown	DNA integration; DNA recombination	Unknown	DNA binding [GO:0003677]	DNA binding [GO:0003677]; DNA integration [GO:0015074]; DNA recombination [GO:0006310]	GO:0003677; GO:0006310; GO:0015074	Unknown	Unknown	Unknown	Unknown	397
A0A833J141	39.1651	3.50647	0.819034	1.95064e-06	2.45994e-05	UP	A0A833J141	Blue-light-activated histidine kinase (EC 2.7.13.3)	F8B43_4979	Unknown	phosphorelay signal transduction system	Unknown	ATP binding [GO:0005524]; protein histidine kinase activity [GO:0004673]	ATP binding [GO:0005524]; protein histidine kinase activity [GO:0004673]; phosphorelay signal transduction system [GO:0000160]	GO:0000160; GO:0004673; GO:0005524	Unknown	Unknown	Unknown	Unknown	1117
A0A4P1KB88	35.8517	3.50475	0.870444	0.000662784	0.0026569	UP	A0A4P1KB88	Leucine dehydrogenase (EC 1.4.1.9)	ldh NCTC9239_02401	Glu/Leu/Phe/Val dehydrogenases family	amino acid metabolic process	Unknown	leucine dehydrogenase activity [GO:0050049]; nucleotide binding [GO:0000166]	leucine dehydrogenase activity [GO:0050049]; nucleotide binding [GO:0000166]; amino acid metabolic process [GO:0006520]	GO:0000166; GO:0006520; GO:0050049	Unknown	Unknown	Unknown	Unknown	364
A0A1H3MZ70	80.0901	3.49411	0.889466	8.84391e-09	4.47481e-07	UP	A0A1H3MZ70	DNA-directed DNA polymerase (EC 2.7.7.7)	SAMN05444365_103580	Unknown	DNA replication	Unknown	3'-5' exonuclease activity [GO:0008408]; DNA-directed DNA polymerase activity [GO:0003887]	3'-5' exonuclease activity [GO:0008408]; DNA-directed DNA polymerase activity [GO:0003887]; DNA replication [GO:0006260]	GO:0003887; GO:0006260; GO:0008408	Unknown	Unknown	Unknown	Unknown	1177
B7WQW7	460.452	3.49029	1.08086	7.97002e-05	0.000475793	UP	B7WQW7	Carbamoyltransferase	CtesDRAFT_PD2058	NodU/CmcH family	biosynthetic process	Unknown	transferase activity [GO:0016740]	transferase activity [GO:0016740]; biosynthetic process [GO:0009058]	GO:0009058; GO:0016740	Unknown	Unknown	15240283	Unknown	540
J2UMR6	25.6047	3.48448	0.946771	0.000580801	0.00239299	UP	J2UMR6	HTH-type transcriptional regulatory protein TyrR	PMI34_03366	Unknown	aromatic compound catabolic process; regulation of DNA-templated transcription	Unknown	ATP binding [GO:0005524]	ATP binding [GO:0005524]; aromatic compound catabolic process [GO:0019439]; regulation of DNA-templated transcription [GO:0006355]	GO:0005524; GO:0006355; GO:0019439	Unknown	Unknown	23045501	Unknown	251
A0A257E429	113.04	3.47288	1.05163	8.31765e-07	1.25949e-05	UP	A0A257E429	Amino acid transporter	CFE47_05790	Unknown	amino acid transport	plasma membrane [GO:0005886]	Unknown	plasma membrane [GO:0005886]; amino acid transport [GO:0006865]	GO:0005886; GO:0006865	Unknown	Unknown	Unknown	Unknown	210
A0A2A4HRC0	43.6313	3.46839	0.943629	0.000645113	0.0025961	UP	A0A2A4HRC0	Methylase	COA17_18310	Unknown	methylation; regulation of DNA-templated transcription; regulation of response to stimulus	Unknown	methyltransferase activity [GO:0008168]	methyltransferase activity [GO:0008168]; methylation [GO:0032259]; regulation of DNA-templated transcription [GO:0006355]; regulation of response to stimulus [GO:0048583]	GO:0006355; GO:0008168; GO:0032259; GO:0048583	Unknown	Unknown	Unknown	Unknown	823
A0A1I1FXA6	317.83	3.45803	1.16398	0.000174066	0.000907288	UP	A0A1I1FXA6	DNA topoisomerase (ATP-hydrolyzing) (EC 5.6.2.2)	SAMN04487968_10389	Unknown	DNA topological change	Unknown	ATP binding [GO:0005524]; DNA binding [GO:0003677]; DNA negative supercoiling activity [GO:0034335]	ATP binding [GO:0005524]; DNA binding [GO:0003677]; DNA negative supercoiling activity [GO:0034335]; DNA topological change [GO:0006265]	GO:0003677; GO:0005524; GO:0006265; GO:0034335	Unknown	Unknown	Unknown	Unknown	716
A0A4P7BXD2	50.4866	3.45661	0.837576	3.94401e-06	4.22834e-05	UP	A0A4P7BXD2	Ubiquinone biosynthesis O-methyltransferase (2-polyprenyl-6-hydroxyphenol methylase) (EC 2.1.1.222) (3-demethylubiquinone 3-O-methyltransferase) (EC 2.1.1.64)	ubiG E3U41_13665	Methyltransferase superfamily, UbiG/COQ3 family	methylation; ubiquinone biosynthetic process	cytoplasm [GO:0005737]	2-polyprenyl-6-hydroxyphenol methylase activity [GO:0102208]; 2-polyprenyl-6-methoxy-1,4-benzoquinone methyltransferase activity [GO:0008425]; 3-demethylubiquinone-9 3-O-methyltransferase activity [GO:0008689]	cytoplasm [GO:0005737]; 2-polyprenyl-6-hydroxyphenol methylase activity [GO:0102208]; 2-polyprenyl-6-methoxy-1,4-benzoquinone methyltransferase activity [GO:0008425]; 3-demethylubiquinone-9 3-O-methyltransferase activity [GO:0008689]; methylation [GO:0032259]; ubiquinone biosynthetic process [GO:0006744]	GO:0005737; GO:0006744; GO:0008425; GO:0008689; GO:0032259; GO:0102208	PATHWAY: Cofactor biosynthesis; ubiquinone biosynthesis. {ECO:0000256|HAMAP-Rule:MF_00472}.	Unknown	Unknown	Unknown	272
C3K148	26.4338	3.45594	0.898614	0.000258072	0.0012465	UP	C3K148	Adenine phosphoribosyltransferase (APRT) (EC 2.4.2.7)	apt PFLU_4571	Purine/pyrimidine phosphoribosyltransferase family	adenine salvage; AMP salvage; purine ribonucleoside salvage	cytoplasm [GO:0005737]	adenine phosphoribosyltransferase activity [GO:0003999]	cytoplasm [GO:0005737]; adenine phosphoribosyltransferase activity [GO:0003999]; adenine salvage [GO:0006168]; AMP salvage [GO:0044209]; purine ribonucleoside salvage [GO:0006166]	GO:0003999; GO:0005737; GO:0006166; GO:0006168; GO:0044209	PATHWAY: Purine metabolism; AMP biosynthesis via salvage pathway; AMP from adenine: step 1/1. {ECO:0000255|HAMAP-Rule:MF_00004}.	Unknown	19432983	Unknown	182
A0A0H2M7I7	7.45793	3.45121	0.635615	0.000572369	0.00236059	UP	A0A0H2M7I7	Tyr recombinase domain-containing protein	VPARA_05090	Unknown	DNA integration; DNA recombination	Unknown	DNA binding [GO:0003677]	DNA binding [GO:0003677]; DNA integration [GO:0015074]; DNA recombination [GO:0006310]	GO:0003677; GO:0006310; GO:0015074	Unknown	Unknown	Unknown	Unknown	508
K0I0W4	8.55868	3.44343	0.737073	0.000114176	0.000641023	UP	K0I0W4	Ribosome maturation factor RimP	rimP C380_14740	RimP family	ribosomal small subunit biogenesis	cytoplasm [GO:0005737]	Unknown	cytoplasm [GO:0005737]; ribosomal small subunit biogenesis [GO:0042274]	GO:0005737; GO:0042274	Unknown	Unknown	23209225	Unknown	198
A0A1V0BEG0	41.4296	3.43676	0.85095	1.61646e-05	0.000129223	UP	A0A1V0BEG0	L-lactate dehydrogenase (EC 1.1.-.-)	lldD B5M06_08490	FMN-dependent alpha-hydroxy acid dehydrogenase family	lactate oxidation	plasma membrane [GO:0005886]	FMN binding [GO:0010181]; lactate dehydrogenase activity [GO:0004457]	plasma membrane [GO:0005886]; FMN binding [GO:0010181]; lactate dehydrogenase activity [GO:0004457]; lactate oxidation [GO:0019516]	GO:0004457; GO:0005886; GO:0010181; GO:0019516	Unknown	Unknown	Unknown	Unknown	379
A0A4Z1CHS4	373.775	3.43514	1.07704	9.18876e-05	0.000534701	UP	A0A4Z1CHS4	Transposase	EXE59_18590	Unknown	transposition, DNA-mediated	Unknown	DNA binding [GO:0003677]; transposase activity [GO:0004803]	DNA binding [GO:0003677]; transposase activity [GO:0004803]; transposition, DNA-mediated [GO:0006313]	GO:0003677; GO:0004803; GO:0006313	Unknown	Unknown	Unknown	Unknown	107
A0A096DPN3	55.4852	3.42986	0.870236	2.24851e-06	2.68259e-05	UP	A0A096DPN3	3-hydroxyisobutyrate dehydrogenase (HIBADH) (EC 1.1.1.31)	mmsB CTS44_16263 FZC30_12515 Ga0061062_105144 INP81_13990 P245_12450 XA67_00525	HIBADH-related family	valine catabolic process	Unknown	3-hydroxyisobutyrate dehydrogenase activity [GO:0008442]; NAD binding [GO:0051287]; NADP binding [GO:0050661]	3-hydroxyisobutyrate dehydrogenase activity [GO:0008442]; NAD binding [GO:0051287]; NADP binding [GO:0050661]; valine catabolic process [GO:0006574]	GO:0006574; GO:0008442; GO:0050661; GO:0051287	PATHWAY: Amino-acid degradation; L-valine degradation. {ECO:0000256|RuleBase:RU910714}.	Unknown	21704702	Unknown	298
A0A1Q3KKU6	9.90586	3.41801	0.674596	0.00104959	0.0038778	UP	A0A1Q3KKU6	2-oxoglutarate dehydrogenase E1 component (EC 1.2.4.2) (Alpha-ketoglutarate dehydrogenase)	BGN99_22110	Alpha-ketoglutarate dehydrogenase family	tricarboxylic acid cycle	Unknown	oxoglutarate dehydrogenase (succinyl-transferring) activity [GO:0004591]; thiamine pyrophosphate binding [GO:0030976]	oxoglutarate dehydrogenase (succinyl-transferring) activity [GO:0004591]; thiamine pyrophosphate binding [GO:0030976]; tricarboxylic acid cycle [GO:0006099]	GO:0004591; GO:0006099; GO:0030976	Unknown	Unknown	Unknown	Unknown	974
K0I812	13.6466	3.41504	0.851875	0.000205725	0.00103376	UP	K0I812	Catalase (EC 1.11.1.6)	C380_06985	Catalase family, HPII subfamily	hydrogen peroxide catabolic process; response to oxidative stress	Unknown	catalase activity [GO:0004096]; heme binding [GO:0020037]; metal ion binding [GO:0046872]	catalase activity [GO:0004096]; heme binding [GO:0020037]; metal ion binding [GO:0046872]; hydrogen peroxide catabolic process [GO:0042744]; response to oxidative stress [GO:0006979]	GO:0004096; GO:0006979; GO:0020037; GO:0042744; GO:0046872	Unknown	Unknown	23209225	Unknown	705
A0A5N7W378	174.408	3.41497	1.02882	6.34363e-05	0.000394599	UP	A0A5N7W378	Multidrug efflux RND transporter permease subunit	E2585_09005	Unknown	response to toxic substance	plasma membrane [GO:0005886]	transmembrane transporter activity [GO:0022857]	plasma membrane [GO:0005886]; transmembrane transporter activity [GO:0022857]; response to toxic substance [GO:0009636]	GO:0005886; GO:0009636; GO:0022857	Unknown	Unknown	Unknown	Unknown	409
A0A833J652	21.352	3.41463	0.808125	4.87807e-06	4.96056e-05	UP	A0A833J652	Squalene---hopene cyclase Squalene---hopanol cyclase (EC 4.2.1.129, EC 5.4.99.17)	F8B43_1851	Terpene cyclase/mutase family	triterpenoid biosynthetic process	lipid droplet [GO:0005811]	intramolecular transferase activity [GO:0016866]; lyase activity [GO:0016829]	lipid droplet [GO:0005811]; intramolecular transferase activity [GO:0016866]; lyase activity [GO:0016829]; triterpenoid biosynthetic process [GO:0016104]	GO:0005811; GO:0016104; GO:0016829; GO:0016866	PATHWAY: Secondary metabolite biosynthesis; hopanoid biosynthesis. {ECO:0000256|ARBA:ARBA00004999}.	Unknown	Unknown	Unknown	683
A0A6J4T5R0	53.6703	3.4129	0.99564	3.88818e-05	0.000261884	UP	A0A6J4T5R0	Excinuclease ABC subunit B	AVDCRST_MAG44-1586	Unknown	nucleotide-excision repair	excinuclease repair complex [GO:0009380]	ATP binding [GO:0005524]; ATP hydrolysis activity [GO:0016887]; DNA binding [GO:0003677]	excinuclease repair complex [GO:0009380]; ATP binding [GO:0005524]; ATP hydrolysis activity [GO:0016887]; DNA binding [GO:0003677]; nucleotide-excision repair [GO:0006289]	GO:0003677; GO:0005524; GO:0006289; GO:0009380; GO:0016887	Unknown	Unknown	Unknown	Unknown	106
A0A645JA98	15.9539	3.41118	0.812464	0.000214227	0.0010683	UP	A0A645JA98	Protein kinase domain-containing protein	SDC9_204132	Unknown	protein phosphorylation	Unknown	ATP binding [GO:0005524]; protein kinase activity [GO:0004672]	ATP binding [GO:0005524]; protein kinase activity [GO:0004672]; protein phosphorylation [GO:0006468]	GO:0004672; GO:0005524; GO:0006468	Unknown	Unknown	Unknown	Unknown	164
A0A4Z0ADH7	18.6922	3.40902	0.8626	0.000483578	0.00206416	UP	A0A4Z0ADH7	Flagellar protein	fliO DYL59_27660	FliO/MopB family	bacterial-type flagellum organization	bacterial-type flagellum basal body [GO:0009425]; plasma membrane [GO:0005886]	Unknown	bacterial-type flagellum basal body [GO:0009425]; plasma membrane [GO:0005886]; bacterial-type flagellum organization [GO:0044781]	GO:0005886; GO:0009425; GO:0044781	Unknown	Unknown	30910423	Unknown	143
A0A562CRJ0	143.382	3.4078	0.983132	3.70597e-05	0.000250833	UP	A0A562CRJ0	argininosuccinate synthase (EC 6.3.4.5) (Citrulline--aspartate ligase)	L615_002200000610	Unknown	arginine biosynthetic process	Unknown	argininosuccinate synthase activity [GO:0004055]; ATP binding [GO:0005524]	argininosuccinate synthase activity [GO:0004055]; ATP binding [GO:0005524]; arginine biosynthetic process [GO:0006526]	GO:0004055; GO:0005524; GO:0006526	PATHWAY: Amino-acid biosynthesis; L-arginine biosynthesis; L-arginine from L-ornithine and carbamoyl phosphate: step 2/3. {ECO:0000256|ARBA:ARBA00004967}.	Unknown	Unknown	Unknown	300
A0A2A4I723	35.1118	3.40184	0.919229	1.92618e-05	0.000148545	UP	A0A2A4I723	Trehalose-6-phosphate synthase	COA07_13855	Glycosyltransferase 20 family	trehalose biosynthetic process	Unknown	catalytic activity [GO:0003824]	catalytic activity [GO:0003824]; trehalose biosynthetic process [GO:0005992]	GO:0003824; GO:0005992	Unknown	Unknown	Unknown	Unknown	460
E3HS86	78.3436	3.38713	0.947326	9.77937e-09	4.88851e-07	UP	E3HS86	Efflux pump membrane transporter	mexB1 AXYL_02712	Resistance-nodulation-cell division (RND) (TC 2.A.6) family	response to toxic substance; xenobiotic transport	plasma membrane [GO:0005886]	efflux transmembrane transporter activity [GO:0015562]	plasma membrane [GO:0005886]; efflux transmembrane transporter activity [GO:0015562]; response to toxic substance [GO:0009636]; xenobiotic transport [GO:0042908]	GO:0005886; GO:0009636; GO:0015562; GO:0042908	Unknown	Unknown	21097610	Unknown	1060
A0A2T4UHN0	26.5624	3.38663	0.861266	5.37463e-06	5.32109e-05	UP	A0A2T4UHN0	Multifunctional oxoglutarate decarboxylase/oxoglutarate dehydrogenase thiamine pyrophosphate-binding subunit/dihydrolipoyllysine-residue succinyltransferase subunit	C7Y72_03365	2-oxoacid dehydrogenase family	tricarboxylic acid cycle	Unknown	dihydrolipoyllysine-residue succinyltransferase activity [GO:0004149]; magnesium ion binding [GO:0000287]; oxoglutarate dehydrogenase (succinyl-transferring) activity [GO:0004591]; thiamine pyrophosphate binding [GO:0030976]	dihydrolipoyllysine-residue succinyltransferase activity [GO:0004149]; magnesium ion binding [GO:0000287]; oxoglutarate dehydrogenase (succinyl-transferring) activity [GO:0004591]; thiamine pyrophosphate binding [GO:0030976]; tricarboxylic acid cycle [GO:0006099]	GO:0000287; GO:0004149; GO:0004591; GO:0006099; GO:0030976	PATHWAY: Carbohydrate metabolism; tricarboxylic acid cycle; succinyl-CoA from 2-oxoglutarate (dehydrogenase route): step 1/1. {ECO:0000256|ARBA:ARBA00004813}.	Unknown	Unknown	Unknown	1445
A0A7Y9F1P0	56.0722	3.38057	0.946666	7.94548e-05	0.000475697	UP	A0A7Y9F1P0	Non-homologous end joining protein Ku	ku BKA08_002241	Prokaryotic Ku family	DNA recombination; double-strand break repair via nonhomologous end joining	Unknown	double-stranded DNA binding [GO:0003690]	double-stranded DNA binding [GO:0003690]; DNA recombination [GO:0006310]; double-strand break repair via nonhomologous end joining [GO:0006303]	GO:0003690; GO:0006303; GO:0006310	Unknown	Unknown	Unknown	Unknown	331
A0A3M3T6C2	20.1868	3.34326	0.913365	6.1239e-05	0.000383228	UP	A0A3M3T6C2	Aconitate hydratase 2	ALQ47_00237	Unknown	tricarboxylic acid cycle	Unknown	4 iron, 4 sulfur cluster binding [GO:0051539]; aconitate hydratase activity [GO:0003994]	4 iron, 4 sulfur cluster binding [GO:0051539]; aconitate hydratase activity [GO:0003994]; tricarboxylic acid cycle [GO:0006099]	GO:0003994; GO:0006099; GO:0051539	Unknown	Unknown	Unknown	Unknown	226
A0A096FEG5	80.8589	3.33847	0.956671	0.00149687	0.00519707	UP	A0A096FEG5	Alkylated DNA repair dioxygenase AlkB (DNA oxidative demethylase AlkB (EC 1.14.11.33)) (Dioxygenase)	alkB FZC30_09270 Ga0061062_10466 P245_23890	Unknown	DNA repair; methylation	Unknown	methyltransferase activity [GO:0008168]; oxidative DNA demethylase activity [GO:0035516]	methyltransferase activity [GO:0008168]; oxidative DNA demethylase activity [GO:0035516]; DNA repair [GO:0006281]; methylation [GO:0032259]	GO:0006281; GO:0008168; GO:0032259; GO:0035516	Unknown	Unknown	Unknown	Unknown	224
A0A2G6YZE4	67.7113	3.3158	0.897443	7.13509e-08	2.0558e-06	UP	A0A2G6YZE4	Riboflavin biosynthesis protein [Includes: Riboflavin kinase (EC 2.7.1.26) (Flavokinase); FMN adenylyltransferase (EC 2.7.7.2) (FAD pyrophosphorylase) (FAD synthase)]	CLU84_3300	RibF family	FAD biosynthetic process; FMN biosynthetic process; phosphorylation; riboflavin biosynthetic process	Unknown	ATP binding [GO:0005524]; FMN adenylyltransferase activity [GO:0003919]; riboflavin kinase activity [GO:0008531]	ATP binding [GO:0005524]; FMN adenylyltransferase activity [GO:0003919]; riboflavin kinase activity [GO:0008531]; FAD biosynthetic process [GO:0006747]; FMN biosynthetic process [GO:0009398]; phosphorylation [GO:0016310]; riboflavin biosynthetic process [GO:0009231]	GO:0003919; GO:0005524; GO:0006747; GO:0008531; GO:0009231; GO:0009398; GO:0016310	PATHWAY: Cofactor biosynthesis; FAD biosynthesis; FAD from FMN: step 1/1. {ECO:0000256|ARBA:ARBA00004726, ECO:0000256|PIRNR:PIRNR004491}.; PATHWAY: Cofactor biosynthesis; FMN biosynthesis; FMN from riboflavin (ATP route): step 1/1. {ECO:0000256|ARBA:ARBA00005201, ECO:0000256|PIRNR:PIRNR004491}.	Unknown	Unknown	Unknown	353
A0A3C0KBV8	55.2639	3.31486	0.969573	0.00138854	0.00489053	UP	A0A3C0KBV8	DNA-directed RNA polymerase subunit beta (EC 2.7.7.6)	rpoB DCM06_05555	Unknown	DNA-templated transcription	DNA-directed RNA polymerase complex [GO:0000428]	DNA binding [GO:0003677]; DNA-directed 5'-3' RNA polymerase activity [GO:0003899]	DNA-directed RNA polymerase complex [GO:0000428]; DNA binding [GO:0003677]; DNA-directed 5'-3' RNA polymerase activity [GO:0003899]; DNA-templated transcription [GO:0006351]	GO:0000428; GO:0003677; GO:0003899; GO:0006351	Unknown	Unknown	30148503	Unknown	188
J2L9J2	65.9595	3.31301	1.03054	0.000104732	0.000595977	UP	J2L9J2	beta-galactosidase (EC 3.2.1.23)	PMI04_01649	Glycosyl hydrolase 35 family	carbohydrate metabolic process	Unknown	beta-galactosidase activity [GO:0004565]	beta-galactosidase activity [GO:0004565]; carbohydrate metabolic process [GO:0005975]	GO:0004565; GO:0005975	Unknown	Unknown	23045501	Unknown	1002
F8U9B4	24.8979	3.30853	0.924304	0.00299575	0.00923176	UP	F8U9B4	Cytochrome oxidase subunit I	COI	Unknown	aerobic respiration	plasma membrane [GO:0005886]	cytochrome-c oxidase activity [GO:0004129]; heme binding [GO:0020037]	plasma membrane [GO:0005886]; cytochrome-c oxidase activity [GO:0004129]; heme binding [GO:0020037]; aerobic respiration [GO:0009060]	GO:0004129; GO:0005886; GO:0009060; GO:0020037	Unknown	Unknown	Unknown	Unknown	210
A0A379J522	99.3564	3.30816	1.08894	6.32073e-09	3.36214e-07	UP	A0A379J522	Glutamine synthetase (EC 6.3.1.11, EC 6.3.1.2)	puuA_1 NCTC3756_01366	Glutamine synthetase family	glutamine biosynthetic process	Unknown	glutamate-ammonia ligase activity [GO:0004356]; glutamate-putrescine ligase activity [GO:0034024]	glutamate-ammonia ligase activity [GO:0004356]; glutamate-putrescine ligase activity [GO:0034024]; glutamine biosynthetic process [GO:0006542]	GO:0004356; GO:0006542; GO:0034024	Unknown	Unknown	Unknown	Unknown	457
A1SMW0	66.4484	3.28254	0.945027	4.38314e-05	0.000290506	UP	A1SMW0	Inosine-5'-monophosphate dehydrogenase (IMP dehydrogenase) (IMPD) (IMPDH) (EC 1.1.1.205)	guaB Noca_3645	IMPDH/GMPR family	GMP biosynthetic process	Unknown	IMP dehydrogenase activity [GO:0003938]; metal ion binding [GO:0046872]; nucleotide binding [GO:0000166]	IMP dehydrogenase activity [GO:0003938]; metal ion binding [GO:0046872]; nucleotide binding [GO:0000166]; GMP biosynthetic process [GO:0006177]	GO:0000166; GO:0003938; GO:0006177; GO:0046872	PATHWAY: Purine metabolism; XMP biosynthesis via de novo pathway; XMP from IMP: step 1/1. {ECO:0000256|HAMAP-Rule:MF_01964}.	Unknown	21551312	Unknown	500
A0A3B8UH91	9.09857	3.2799	0.706832	0.000837649	0.00325108	UP	A0A3B8UH91	Cell division protein FtsK	DCF67_08820	FtsK/SpoIIIE/SftA family	cell division	Unknown	ATP binding [GO:0005524]; DNA binding [GO:0003677]	ATP binding [GO:0005524]; DNA binding [GO:0003677]; cell division [GO:0051301]	GO:0003677; GO:0005524; GO:0051301	Unknown	Unknown	30148503	Unknown	520
E2Y0A0	77.6979	3.27961	0.97574	6.55144e-05	0.000404493	UP	E2Y0A0	CDP-alcohol phosphatidyltransferase family protein (EC 2.7.8.5)	ynbA PFWH6_5896	Unknown	phospholipid biosynthetic process	membrane [GO:0016020]	CDP-diacylglycerol-glycerol-3-phosphate 3-phosphatidyltransferase activity [GO:0008444]	membrane [GO:0016020]; CDP-diacylglycerol-glycerol-3-phosphate 3-phosphatidyltransferase activity [GO:0008444]; phospholipid biosynthetic process [GO:0008654]	GO:0008444; GO:0008654; GO:0016020	Unknown	Unknown	20920191	Unknown	207
A0A3M4ACI8	26.1402	3.27671	0.844295	1.96558e-06	2.47127e-05	UP	A0A3M4ACI8	ABC transmembrane type-1 domain-containing protein	ALQ29_03102	Binding-protein-dependent transport system permease family	transmembrane transport	ATP-binding cassette (ABC) transporter complex, substrate-binding subunit-containing [GO:0055052]	Unknown	ATP-binding cassette (ABC) transporter complex, substrate-binding subunit-containing [GO:0055052]; transmembrane transport [GO:0055085]	GO:0055052; GO:0055085	Unknown	Unknown	Unknown	Unknown	278
A0A2X1AP85	81.0633	3.27294	0.994621	7.0411e-05	0.000428351	UP	A0A2X1AP85	(p)ppGpp synthase (ATP:GTP 3'-pyrophosphotransferase)	rsh_1 NCTC11165_02901	RelA/spoT family	guanosine tetraphosphate metabolic process; phosphorylation	Unknown	GTP diphosphokinase activity [GO:0008728]; kinase activity [GO:0016301]	GTP diphosphokinase activity [GO:0008728]; kinase activity [GO:0016301]; guanosine tetraphosphate metabolic process [GO:0015969]; phosphorylation [GO:0016310]	GO:0008728; GO:0015969; GO:0016301; GO:0016310	Unknown	Unknown	Unknown	Unknown	534
A0A1Y1IZV8	181.933	3.26593	1.08325	0.000147522	0.000797868	UP	A0A1Y1IZV8	uroporphyrinogen-III C-methyltransferase (EC 2.1.1.107)	CTR2_1263	Precorrin methyltransferase family	methylation; siroheme biosynthetic process	Unknown	hydrolase activity [GO:0016787]; uroporphyrin-III C-methyltransferase activity [GO:0004851]	hydrolase activity [GO:0016787]; uroporphyrin-III C-methyltransferase activity [GO:0004851]; methylation [GO:0032259]; siroheme biosynthetic process [GO:0019354]	GO:0004851; GO:0016787; GO:0019354; GO:0032259	PATHWAY: Porphyrin-containing compound metabolism; siroheme biosynthesis; precorrin-2 from uroporphyrinogen III: step 1/1. {ECO:0000256|ARBA:ARBA00025705}.	Unknown	Unknown	Unknown	266
A0A7K0WXB1	61.9099	3.24602	0.836926	9.40422e-06	8.35506e-05	UP	A0A7K0WXB1	Cobaltochelatase subunit CobN (EC 6.6.1.2)	cobN F2693_07710	Unknown	cobalamin biosynthetic process	Unknown	cobaltochelatase activity [GO:0051116]	cobaltochelatase activity [GO:0051116]; cobalamin biosynthetic process [GO:0009236]	GO:0009236; GO:0051116	Unknown	Unknown	Unknown	Unknown	1203
A0A0Q8DB22	162.001	3.22447	1.04016	0.000136186	0.000746416	UP	A0A0Q8DB22	2-isopropylmalate synthase (EC 2.3.3.13) (Alpha-IPM synthase) (Alpha-isopropylmalate synthase)	leuA ASD81_20755	Alpha-IPM synthase/homocitrate synthase family, LeuA type 2 subfamily	leucine biosynthetic process	Unknown	2-isopropylmalate synthase activity [GO:0003852]	2-isopropylmalate synthase activity [GO:0003852]; leucine biosynthetic process [GO:0009098]	GO:0003852; GO:0009098	PATHWAY: Amino-acid biosynthesis; L-leucine biosynthesis; L-leucine from 3-methyl-2-oxobutanoate: step 1/4. {ECO:0000256|HAMAP-Rule:MF_00572}.	Unknown	Unknown	Unknown	582
A0A1Y2QM65	99.9734	3.21569	1.06167	2.55686e-09	1.86496e-07	UP	A0A1Y2QM65	Multifunctional fusion protein [Includes: Sulfate adenylyltransferase subunit 1 (EC 2.7.7.4) (ATP-sulfurylase large subunit) (Sulfate adenylate transferase) (SAT); Adenylyl-sulfate kinase (EC 2.7.1.25) (APS kinase) (ATP adenosine-5'-phosphosulfate 3'-phosphotransferase) (Adenosine-5'-phosphosulfate kinase)]	cysN cysC CAP40_07705	APS kinase family; TRAFAC class translation factor GTPase superfamily, Classic translation factor GTPase family, CysN/NodQ subfamily; APS kinase family; TRAFAC class translation factor GTPase superfamily, Classic translation factor GTPase family, CysN/NodQ subfamily	hydrogen sulfide biosynthetic process; phosphorylation; sulfate assimilation	Unknown	adenylylsulfate kinase activity [GO:0004020]; ATP binding [GO:0005524]; GTP binding [GO:0005525]; GTPase activity [GO:0003924]; sulfate adenylyltransferase (ATP) activity [GO:0004781]	adenylylsulfate kinase activity [GO:0004020]; ATP binding [GO:0005524]; GTP binding [GO:0005525]; GTPase activity [GO:0003924]; sulfate adenylyltransferase (ATP) activity [GO:0004781]; hydrogen sulfide biosynthetic process [GO:0070814]; phosphorylation [GO:0016310]; sulfate assimilation [GO:0000103]	GO:0000103; GO:0003924; GO:0004020; GO:0004781; GO:0005524; GO:0005525; GO:0016310; GO:0070814	PATHWAY: Sulfur metabolism; hydrogen sulfide biosynthesis; sulfite from sulfate: step 1/3. {ECO:0000256|HAMAP-Rule:MF_00062}.; PATHWAY: Sulfur metabolism; hydrogen sulfide biosynthesis; sulfite from sulfate: step 2/3. {ECO:0000256|HAMAP-Rule:MF_00065}.	Unknown	Unknown	Unknown	637
A0A246KD78	47.1191	3.2037	0.952029	6.7794e-05	0.000414863	UP	A0A246KD78	Nitrogen regulation protein NR(I) (Sigma-54-dependent Fis family transcriptional regulator)	glnG_2 CD943_16175 EQG53_11615 NCTC8545_01597	Unknown	phosphorelay signal transduction system; regulation of DNA-templated transcription	Unknown	ATP binding [GO:0005524]; sequence-specific DNA binding [GO:0043565]	ATP binding [GO:0005524]; sequence-specific DNA binding [GO:0043565]; phosphorelay signal transduction system [GO:0000160]; regulation of DNA-templated transcription [GO:0006355]	GO:0000160; GO:0005524; GO:0006355; GO:0043565	Unknown	Unknown	Unknown	Unknown	468
A0A1Q3KNX9	47.4667	3.203	0.81691	5.15104e-06	5.1498e-05	UP	A0A1Q3KNX9	glutamate dehydrogenase (EC 1.4.1.2)	BGN99_14900	Unknown	glutamate catabolic process to 2-oxoglutarate	Unknown	glutamate dehydrogenase (NAD+) activity [GO:0004352]	glutamate dehydrogenase (NAD+) activity [GO:0004352]; glutamate catabolic process to 2-oxoglutarate [GO:0019551]	GO:0004352; GO:0019551	Unknown	Unknown	Unknown	Unknown	1610
A0A4Q3GK53	219.359	3.19725	1.0487	3.24797e-09	2.17352e-07	UP	A0A4Q3GK53	Methionine synthase (EC 2.1.1.13) (5-methyltetrahydrofolate--homocysteine methyltransferase)	metH EOP24_08120	Vitamin-B12 dependent methionine synthase family	methylation; pteridine-containing compound metabolic process	Unknown	cobalamin binding [GO:0031419]; methionine synthase activity [GO:0008705]; zinc ion binding [GO:0008270]	cobalamin binding [GO:0031419]; methionine synthase activity [GO:0008705]; zinc ion binding [GO:0008270]; methylation [GO:0032259]; pteridine-containing compound metabolic process [GO:0042558]	GO:0008270; GO:0008705; GO:0031419; GO:0032259; GO:0042558	PATHWAY: Amino-acid biosynthesis; L-methionine biosynthesis via de novo pathway; L-methionine from L-homocysteine (MetH route): step 1/1. {ECO:0000256|ARBA:ARBA00005178, ECO:0000256|PIRNR:PIRNR000381}.	Unknown	30498029	DOMAIN: Modular enzyme with four functionally distinct domains. The isolated Hcy-binding domain catalyzes methyl transfer from free methylcobalamin to homocysteine. The Hcy-binding domain in association with the pterin-binding domain catalyzes the methylation of cob(I)alamin by methyltetrahydrofolate and the methylation of homocysteine. The B12-binding domain binds the cofactor. The AdoMet activa…	1254
A0A7W1JK95	42.517	3.1964	0.793979	1.71383e-08	7.18252e-07	UP	A0A7W1JK95	Cell division protein FtsZ	H0W95_07245	Unknown	cell cycle; cell division	Unknown	GTP binding [GO:0005525]; GTPase activity [GO:0003924]	GTP binding [GO:0005525]; GTPase activity [GO:0003924]; cell cycle [GO:0007049]; cell division [GO:0051301]	GO:0003924; GO:0005525; GO:0007049; GO:0051301	Unknown	Unknown	Unknown	Unknown	60
P18330	25.8421	3.19044	0.758869	0.000678626	0.00270732	UP	P18330	Isoleucine--tRNA ligase 1 (EC 6.1.1.5) (Isoleucyl-tRNA synthetase 1) (IleRS 1)	ileS1 ileS	Class-I aminoacyl-tRNA synthetase family, IleS type 1 subfamily	isoleucyl-tRNA aminoacylation; response to antibiotic	cytoplasm [GO:0005737]	aminoacyl-tRNA editing activity [GO:0002161]; ATP binding [GO:0005524]; isoleucine-tRNA ligase activity [GO:0004822]; tRNA binding [GO:0000049]; zinc ion binding [GO:0008270]	cytoplasm [GO:0005737]; aminoacyl-tRNA editing activity [GO:0002161]; ATP binding [GO:0005524]; isoleucine-tRNA ligase activity [GO:0004822]; tRNA binding [GO:0000049]; zinc ion binding [GO:0008270]; isoleucyl-tRNA aminoacylation [GO:0006428]; response to antibiotic [GO:0046677]	GO:0000049; GO:0002161; GO:0004822; GO:0005524; GO:0005737; GO:0006428; GO:0008270; GO:0046677	Unknown	Unknown	7929087; 2121716; 12672810	DOMAIN: IleRS has two distinct active sites: one for aminoacylation and one for editing. The misactivated valine is translocated from the active site to the editing site, which sterically excludes the correctly activated isoleucine. The single editing site contains two valyl binding pockets, one specific for each substrate (Val-AMP or Val-tRNA(Ile)) (By similarity). {ECO:0000250}.	943
A0A5M9J1I6	17.4316	3.17072	0.736613	0.00250317	0.00795016	UP	A0A5M9J1I6	Fe(3+)-binding periplasmic protein	fbpA_2 FX985_02396	Bacterial solute-binding protein 1 family	transmembrane transport	Unknown	metal ion binding [GO:0046872]	metal ion binding [GO:0046872]; transmembrane transport [GO:0055085]	GO:0046872; GO:0055085	Unknown	Unknown	Unknown	Unknown	338
A0A0J9D5F9	61.2624	3.16348	0.94044	2.13585e-08	8.12996e-07	UP	A0A0J9D5F9	TonB-dependent receptor	BV87_01405 GS397_24180	TonB-dependent receptor family	ion transport; organic substance transport	cell outer membrane [GO:0009279]	Unknown	cell outer membrane [GO:0009279]; ion transport [GO:0006811]; organic substance transport [GO:0071702]	GO:0006811; GO:0009279; GO:0071702	Unknown	Unknown	Unknown	Unknown	651
A0A2W5QDJ7	7.15157	3.14273	0.620003	0.00238385	0.00765643	UP	A0A2W5QDJ7	Peptide chain release factor 3	DI563_10060	TRAFAC class translation factor GTPase superfamily, Classic translation factor GTPase family, PrfC subfamily	translational termination	cytoplasm [GO:0005737]	GTP binding [GO:0005525]; GTPase activity [GO:0003924]	cytoplasm [GO:0005737]; GTP binding [GO:0005525]; GTPase activity [GO:0003924]; translational termination [GO:0006415]	GO:0003924; GO:0005525; GO:0005737; GO:0006415	Unknown	Unknown	Unknown	Unknown	155
A0A3G9IXE3	105.138	3.13983	1.02837	0.000164949	0.000864106	UP	A0A3G9IXE3	Glucose-1-phosphate thymidylyltransferase (EC 2.7.7.24)	Back2_13500	Glucose-1-phosphate thymidylyltransferase family	extracellular polysaccharide biosynthetic process	Unknown	glucose-1-phosphate thymidylyltransferase activity [GO:0008879]; metal ion binding [GO:0046872]	glucose-1-phosphate thymidylyltransferase activity [GO:0008879]; metal ion binding [GO:0046872]; extracellular polysaccharide biosynthetic process [GO:0045226]	GO:0008879; GO:0045226; GO:0046872	Unknown	Unknown	Unknown	Unknown	287
A0A4Z0AZK0	20.4891	3.12861	0.810926	0.00127955	0.00456873	UP	A0A4Z0AZK0	Beta-xylosidase	DYL61_18890	Glycosyl hydrolase 39 family	carbohydrate metabolic process	Unknown	hydrolase activity, hydrolyzing O-glycosyl compounds [GO:0004553]	hydrolase activity, hydrolyzing O-glycosyl compounds [GO:0004553]; carbohydrate metabolic process [GO:0005975]	GO:0004553; GO:0005975	Unknown	Unknown	30910423	Unknown	442
Q46WD5	163.625	3.12856	1.01676	0.000152029	0.000817056	UP	Q46WD5	DNA-directed RNA polymerase subunit beta' (RNAP subunit beta') (EC 2.7.7.6) (RNA polymerase subunit beta') (Transcriptase subunit beta')	rpoC Reut_A3188	RNA polymerase beta' chain family	DNA-templated transcription	DNA-directed RNA polymerase complex [GO:0000428]	DNA binding [GO:0003677]; DNA-directed 5'-3' RNA polymerase activity [GO:0003899]; magnesium ion binding [GO:0000287]; zinc ion binding [GO:0008270]	DNA-directed RNA polymerase complex [GO:0000428]; DNA binding [GO:0003677]; DNA-directed 5'-3' RNA polymerase activity [GO:0003899]; magnesium ion binding [GO:0000287]; zinc ion binding [GO:0008270]; DNA-templated transcription [GO:0006351]	GO:0000287; GO:0000428; GO:0003677; GO:0003899; GO:0006351; GO:0008270	Unknown	Unknown	20339589	Unknown	1415
A0A7X1E135	69.5558	3.10677	0.991024	5.86284e-08	1.76267e-06	UP	A0A7X1E135	G/U mismatch-specific DNA glycosylase (EC 3.2.2.28)	mug HF257_24385	Unknown	base-excision repair, AP site formation	Unknown	mismatch base pair DNA N-glycosylase activity [GO:0000700]	mismatch base pair DNA N-glycosylase activity [GO:0000700]; base-excision repair, AP site formation [GO:0006285]	GO:0000700; GO:0006285	Unknown	Unknown	Unknown	Unknown	177
A0A2A4HVB9	83.8203	3.09376	1.00087	0.000143917	0.000779519	UP	A0A2A4HVB9	Calcium-binding protein	COA17_13145	Unknown	homophilic cell adhesion via plasma membrane adhesion molecules	membrane [GO:0016020]	calcium ion binding [GO:0005509]	membrane [GO:0016020]; calcium ion binding [GO:0005509]; homophilic cell adhesion via plasma membrane adhesion molecules [GO:0007156]	GO:0005509; GO:0007156; GO:0016020	Unknown	Unknown	Unknown	Unknown	7007
A0A087NAT9	8.98818	3.09166	0.690006	0.000850993	0.00329521	UP	A0A087NAT9	Oleate hydratase	IL54_1658	Unknown	fatty acid metabolic process	Unknown	FAD binding [GO:0071949]; oleate hydratase activity [GO:0050151]	FAD binding [GO:0071949]; oleate hydratase activity [GO:0050151]; fatty acid metabolic process [GO:0006631]	GO:0006631; GO:0050151; GO:0071949	Unknown	Unknown	Unknown	Unknown	356
A0A096DVB7	72.2688	3.09108	1.04149	5.2342e-06	5.22036e-05	UP	A0A096DVB7	Peptide deformylase (PDF) (EC 3.5.1.88) (Polypeptide deformylase)	def1 def GL58_01770 NCTC10698_00600 P353_23745	Polypeptide deformylase family	translation	Unknown	metal ion binding [GO:0046872]; peptide deformylase activity [GO:0042586]	metal ion binding [GO:0046872]; peptide deformylase activity [GO:0042586]; translation [GO:0006412]	GO:0006412; GO:0042586; GO:0046872	Unknown	Unknown	Unknown	Unknown	170
A0A7R7BYQ7	142.861	3.08941	1.00754	0.000169478	0.000885598	UP	A0A7R7BYQ7	Mutator family transposase	MesoLjLa_60200	Transposase mutator family	transposition, DNA-mediated	Unknown	DNA binding [GO:0003677]; transposase activity [GO:0004803]	DNA binding [GO:0003677]; transposase activity [GO:0004803]; transposition, DNA-mediated [GO:0006313]	GO:0003677; GO:0004803; GO:0006313	Unknown	Unknown	Unknown	Unknown	190
A0A3M3AGI0	25.5679	3.08881	0.99303	1.211e-05	0.00010069	UP	A0A3M3AGI0	Serine hydroxymethyltransferase	ALQ88_05223	Unknown	glycine biosynthetic process from serine; methylation; tetrahydrofolate interconversion	Unknown	glycine hydroxymethyltransferase activity [GO:0004372]; methyltransferase activity [GO:0008168]; pyridoxal phosphate binding [GO:0030170]	glycine hydroxymethyltransferase activity [GO:0004372]; methyltransferase activity [GO:0008168]; pyridoxal phosphate binding [GO:0030170]; glycine biosynthetic process from serine [GO:0019264]; methylation [GO:0032259]; tetrahydrofolate interconversion [GO:0035999]	GO:0004372; GO:0008168; GO:0019264; GO:0030170; GO:0032259; GO:0035999	Unknown	Unknown	Unknown	Unknown	144
D0IVC7	43.895	3.08368	0.96756	0.000205806	0.00103376	UP	D0IVC7	Branched-chain-amino-acid aminotransferase (BCAT) (EC 2.6.1.42)	ilvE CtCNB1_0117	Class-IV pyridoxal-phosphate-dependent aminotransferase family	isoleucine biosynthetic process; leucine biosynthetic process; valine biosynthetic process	Unknown	L-isoleucine transaminase activity [GO:0052656]; L-leucine transaminase activity [GO:0052654]; L-leucine:2-oxoglutarate aminotransferase activity [GO:0050048]; L-valine transaminase activity [GO:0052655]	L-isoleucine transaminase activity [GO:0052656]; L-leucine transaminase activity [GO:0052654]; L-leucine:2-oxoglutarate aminotransferase activity [GO:0050048]; L-valine transaminase activity [GO:0052655]; isoleucine biosynthetic process [GO:0009097]; leucine biosynthetic process [GO:0009098]; valine biosynthetic process [GO:0009099]	GO:0009097; GO:0009098; GO:0009099; GO:0050048; GO:0052654; GO:0052655; GO:0052656	PATHWAY: Amino-acid biosynthesis; L-isoleucine biosynthesis; L-isoleucine from 2-oxobutanoate: step 4/4. {ECO:0000256|ARBA:ARBA00004824, ECO:0000256|RuleBase:RU364094}.; PATHWAY: Amino-acid biosynthesis; L-leucine biosynthesis; L-leucine from 3-methyl-2-oxobutanoate: step 4/4. {ECO:0000256|ARBA:ARBA00005072, ECO:0000256|RuleBase:RU364094}.; PATHWAY: Amino-acid biosynthesis; L-valine biosynthesis;…	Unknown	19734336	Unknown	312
A0A4Z0CBR5	15.0228	3.08254	0.767653	6.21096e-05	0.000386926	UP	A0A4Z0CBR5	5-methyltetrahydropteroyltriglutamate--homocysteine S-methyltransferase (EC 2.1.1.14)	EZ216_01195	Unknown	methionine biosynthetic process; methylation	Unknown	5-methyltetrahydropteroyltriglutamate-homocysteine S-methyltransferase activity [GO:0003871]; zinc ion binding [GO:0008270]	5-methyltetrahydropteroyltriglutamate-homocysteine S-methyltransferase activity [GO:0003871]; zinc ion binding [GO:0008270]; methionine biosynthetic process [GO:0009086]; methylation [GO:0032259]	GO:0003871; GO:0008270; GO:0009086; GO:0032259	Unknown	Unknown	Unknown	Unknown	370
A0A2E2Q3X5	84.5965	3.0802	1.04508	0.0010591	0.00390174	UP	A0A2E2Q3X5	Citrate synthase	CMH84_13625	Citrate synthase family	tricarboxylic acid cycle	cytoplasm [GO:0005737]	citrate (Si)-synthase activity [GO:0004108]	cytoplasm [GO:0005737]; citrate (Si)-synthase activity [GO:0004108]; tricarboxylic acid cycle [GO:0006099]	GO:0004108; GO:0005737; GO:0006099	PATHWAY: Carbohydrate metabolism; tricarboxylic acid cycle; isocitrate from oxaloacetate: step 1/2. {ECO:0000256|ARBA:ARBA00004751, ECO:0000256|RuleBase:RU003370}.	Unknown	Unknown	Unknown	429
A0A7Y8RNU5	18.0083	3.07557	0.807644	0.000357775	0.00162053	UP	A0A7Y8RNU5	NADH-quinone oxidoreductase subunit L	HT123_15250	Unknown	ATP synthesis coupled electron transport	membrane [GO:0016020]	NADH dehydrogenase (ubiquinone) activity [GO:0008137]	membrane [GO:0016020]; NADH dehydrogenase (ubiquinone) activity [GO:0008137]; ATP synthesis coupled electron transport [GO:0042773]	GO:0008137; GO:0016020; GO:0042773	Unknown	Unknown	Unknown	Unknown	220
A0A853C0J7	93.4127	3.02461	1.00888	0.000202967	0.00102322	UP	A0A853C0J7	50S ribosomal protein L29	rpmC HNR19_000836	Universal ribosomal protein uL29 family	translation	ribonucleoprotein complex [GO:1990904]; ribosome [GO:0005840]	structural constituent of ribosome [GO:0003735]	ribonucleoprotein complex [GO:1990904]; ribosome [GO:0005840]; structural constituent of ribosome [GO:0003735]; translation [GO:0006412]	GO:0003735; GO:0005840; GO:0006412; GO:1990904	Unknown	Unknown	Unknown	Unknown	81
A0A8B4S241	34.9117	3.0185	0.943033	1.08504e-05	9.39836e-05	UP	A0A8B4S241	Putative pterin-4-alpha-carbinolamine dehydratase (PHS) (EC 4.2.1.96) (4-alpha-hydroxy-tetrahydropterin dehydratase) (Pterin carbinolamine dehydratase) (PCD)	phhB NCTC10698_01224	Pterin-4-alpha-carbinolamine dehydratase family	tetrahydrobiopterin biosynthetic process	Unknown	4-alpha-hydroxytetrahydrobiopterin dehydratase activity [GO:0008124]	4-alpha-hydroxytetrahydrobiopterin dehydratase activity [GO:0008124]; tetrahydrobiopterin biosynthetic process [GO:0006729]	GO:0006729; GO:0008124	Unknown	Unknown	Unknown	Unknown	112
U1TT94	164.666	3.01676	0.971798	7.41308e-08	2.10663e-06	UP	U1TT94	Microcin C ABC transporter ATP-binding protein YejF	O204_14575	Unknown	peptide transport	ATP-binding cassette (ABC) transporter complex, substrate-binding subunit-containing [GO:0055052]	ATP binding [GO:0005524]	ATP-binding cassette (ABC) transporter complex, substrate-binding subunit-containing [GO:0055052]; ATP binding [GO:0005524]; peptide transport [GO:0015833]	GO:0005524; GO:0015833; GO:0055052	Unknown	Unknown	Unknown	Unknown	542
A0A5E7G447	27.1604	3.00894	0.897126	5.34192e-06	5.3023e-05	UP	A0A5E7G447	1,2-phenylacetyl-CoA epoxidase, subunit E (EC 1.-.-.-)	paaE PS880_00063	Unknown	phenylacetate catabolic process	Unknown	2 iron, 2 sulfur cluster binding [GO:0051537]; flavin adenine dinucleotide binding [GO:0050660]; metal ion binding [GO:0046872]; oxidoreductase activity [GO:0016491]	2 iron, 2 sulfur cluster binding [GO:0051537]; flavin adenine dinucleotide binding [GO:0050660]; metal ion binding [GO:0046872]; oxidoreductase activity [GO:0016491]; phenylacetate catabolic process [GO:0010124]	GO:0010124; GO:0016491; GO:0046872; GO:0050660; GO:0051537	Unknown	Unknown	Unknown	Unknown	358
A0A645HBI3	13.4185	2.99027	0.790616	0.000440089	0.00191598	UP	A0A645HBI3	Oxygen regulatory protein NreC	nreC_37 SDC9_183220	Unknown	phosphorelay signal transduction system; regulation of DNA-templated transcription	Unknown	DNA binding [GO:0003677]	DNA binding [GO:0003677]; phosphorelay signal transduction system [GO:0000160]; regulation of DNA-templated transcription [GO:0006355]	GO:0000160; GO:0003677; GO:0006355	Unknown	Unknown	Unknown	Unknown	141
A0A3S9JVM5	28.1938	2.9848	0.818179	6.16496e-05	0.000385217	UP	A0A3S9JVM5	ABC transporter permease	EJJ20_18455	Binding-protein-dependent transport system permease family	transmembrane transport	ATP-binding cassette (ABC) transporter complex, substrate-binding subunit-containing [GO:0055052]	Unknown	ATP-binding cassette (ABC) transporter complex, substrate-binding subunit-containing [GO:0055052]; transmembrane transport [GO:0055085]	GO:0055052; GO:0055085	Unknown	Unknown	Unknown	Unknown	275
A0A2A4ICV3	90.0803	2.98168	1.04351	0.00029891	0.00140133	UP	A0A2A4ICV3	DNA-directed DNA polymerase (EC 2.7.7.7)	COA07_01160	Unknown	DNA replication	Unknown	3'-5' exonuclease activity [GO:0008408]; DNA-directed DNA polymerase activity [GO:0003887]	3'-5' exonuclease activity [GO:0008408]; DNA-directed DNA polymerase activity [GO:0003887]; DNA replication [GO:0006260]	GO:0003887; GO:0006260; GO:0008408	Unknown	Unknown	Unknown	Unknown	1165
A0A5E6Q017	252.078	2.97569	1.17031	0.00074247	0.00293103	UP	A0A5E6Q017	SBP_bac_5 domain-containing protein	PS663_00687	Unknown	transmembrane transport	ATP-binding cassette (ABC) transporter complex [GO:0043190]	Unknown	ATP-binding cassette (ABC) transporter complex [GO:0043190]; transmembrane transport [GO:0055085]	GO:0043190; GO:0055085	Unknown	Unknown	Unknown	Unknown	544
A0A6A7M4I7	77.9175	2.97335	0.932023	0.000130282	0.000721682	UP	A0A6A7M4I7	Glyceraldehyde-3-phosphate dehydrogenase (EC 1.2.1.-)	gap GEV13_14810	Glyceraldehyde-3-phosphate dehydrogenase family	glucose metabolic process	Unknown	NAD binding [GO:0051287]; NADP binding [GO:0050661]; oxidoreductase activity, acting on the aldehyde or oxo group of donors, NAD or NADP as acceptor [GO:0016620]	NAD binding [GO:0051287]; NADP binding [GO:0050661]; oxidoreductase activity, acting on the aldehyde or oxo group of donors, NAD or NADP as acceptor [GO:0016620]; glucose metabolic process [GO:0006006]	GO:0006006; GO:0016620; GO:0050661; GO:0051287	Unknown	Unknown	Unknown	Unknown	335
A0A5E6RHQ3	12.8041	2.97096	0.801327	0.000306159	0.00142725	UP	A0A5E6RHQ3	HTH luxR-type domain-containing protein	PS645_01399	Unknown	regulation of DNA-templated transcription	Unknown	DNA binding [GO:0003677]	DNA binding [GO:0003677]; regulation of DNA-templated transcription [GO:0006355]	GO:0003677; GO:0006355	Unknown	Unknown	Unknown	Unknown	282
A0A0Q8Q3L2	114.328	2.97071	1.10407	0.000493799	0.00210191	UP	A0A0Q8Q3L2	Succinate--CoA ligase [ADP-forming] subunit beta (EC 6.2.1.5) (Succinyl-CoA synthetase subunit beta) (SCS-beta)	sucC ASE01_08265	Succinate/malate CoA ligase beta subunit family	tricarboxylic acid cycle	cytoplasm [GO:0005737]	ATP binding [GO:0005524]; magnesium ion binding [GO:0000287]; succinate-CoA ligase (ADP-forming) activity [GO:0004775]	cytoplasm [GO:0005737]; ATP binding [GO:0005524]; magnesium ion binding [GO:0000287]; succinate-CoA ligase (ADP-forming) activity [GO:0004775]; tricarboxylic acid cycle [GO:0006099]	GO:0000287; GO:0004775; GO:0005524; GO:0005737; GO:0006099	PATHWAY: Carbohydrate metabolism; tricarboxylic acid cycle; succinate from succinyl-CoA (ligase route): step 1/1. {ECO:0000256|HAMAP-Rule:MF_00558}.	Unknown	Unknown	Unknown	388
A0A172Y9Q4	126.441	2.96801	1.07415	0.000417282	0.0018379	UP	A0A172Y9Q4	Quinolinate synthase (EC 2.5.1.72)	nadA DA69_10090	Quinolinate synthase family, Type 2 subfamily	NAD biosynthetic process	cytoplasm [GO:0005737]	4 iron, 4 sulfur cluster binding [GO:0051539]; metal ion binding [GO:0046872]; quinolinate synthetase A activity [GO:0008987]	cytoplasm [GO:0005737]; 4 iron, 4 sulfur cluster binding [GO:0051539]; metal ion binding [GO:0046872]; quinolinate synthetase A activity [GO:0008987]; NAD biosynthetic process [GO:0009435]	GO:0005737; GO:0008987; GO:0009435; GO:0046872; GO:0051539	PATHWAY: Cofactor biosynthesis; NAD(+) biosynthesis; quinolinate from iminoaspartate: step 1/1. {ECO:0000256|ARBA:ARBA00005065, ECO:0000256|HAMAP-Rule:MF_00568}.	Unknown	24903872	Unknown	359
A0A076PH06	22.8798	2.96773	0.858834	0.000876906	0.00337469	UP	A0A076PH06	Bcr/CflA family efflux transporter	O987_09515	Major facilitator superfamily, Bcr/CmlA family	xenobiotic detoxification by transmembrane export across the plasma membrane	plasma membrane [GO:0005886]	xenobiotic transmembrane transporter activity [GO:0042910]	plasma membrane [GO:0005886]; xenobiotic transmembrane transporter activity [GO:0042910]; xenobiotic detoxification by transmembrane export across the plasma membrane [GO:1990961]	GO:0005886; GO:0042910; GO:1990961	Unknown	Unknown	25212615	Unknown	394
A0A7W0DLS0	136.709	2.96163	1.04576	4.94809e-05	0.000320275	UP	A0A7W0DLS0	Argininosuccinate synthase	H1D24_15000	Unknown	arginine biosynthetic process	Unknown	argininosuccinate synthase activity [GO:0004055]; ATP binding [GO:0005524]	argininosuccinate synthase activity [GO:0004055]; ATP binding [GO:0005524]; arginine biosynthetic process [GO:0006526]	GO:0004055; GO:0005524; GO:0006526	Unknown	Unknown	Unknown	Unknown	91
A0A172Y914	123.098	2.96043	1.07272	0.000437545	0.00191092	UP	A0A172Y914	Membrane protein insertase YidC (Foldase YidC) (Membrane integrase YidC) (Membrane protein YidC)	yidC DA69_13760 E3U41_10355	OXA1/ALB3/YidC family, Type 1 subfamily	protein transport	plasma membrane [GO:0005886]	membrane insertase activity [GO:0032977]	plasma membrane [GO:0005886]; membrane insertase activity [GO:0032977]; protein transport [GO:0015031]	GO:0005886; GO:0015031; GO:0032977	Unknown	Unknown	24903872	Unknown	600
B7X062	270.41	2.95864	1.0694	0.000430691	0.00188694	UP	B7X062	Porin	CtesDRAFT_PD4918	Unknown	ion transport	pore complex [GO:0046930]	porin activity [GO:0015288]	pore complex [GO:0046930]; porin activity [GO:0015288]; ion transport [GO:0006811]	GO:0006811; GO:0015288; GO:0046930	Unknown	Unknown	15240283	Unknown	335
A0A2A4HUQ4	52.437	2.9549	0.944516	0.000130547	0.000722186	UP	A0A2A4HUQ4	histidine kinase (EC 2.7.13.3)	COA17_14460	Unknown	chemotaxis	cytoplasm [GO:0005737]	phosphorelay sensor kinase activity [GO:0000155]	cytoplasm [GO:0005737]; phosphorelay sensor kinase activity [GO:0000155]; chemotaxis [GO:0006935]	GO:0000155; GO:0005737; GO:0006935	Unknown	Unknown	Unknown	Unknown	770
A0A5M9IBS7	16.6386	2.94768	0.74456	0.000804948	0.00314179	UP	A0A5M9IBS7	3-oxoacyl-[acyl-carrier-protein] synthase 2 (EC 2.3.1.179)	fabF_1 fabF FIV40_07080 FX984_00342	Thiolase-like superfamily, Beta-ketoacyl-ACP synthases family	fatty acid biosynthetic process	Unknown	3-oxoacyl-[acyl-carrier-protein] synthase activity [GO:0004315]	3-oxoacyl-[acyl-carrier-protein] synthase activity [GO:0004315]; fatty acid biosynthetic process [GO:0006633]	GO:0004315; GO:0006633	PATHWAY: Lipid metabolism; fatty acid biosynthesis. {ECO:0000256|ARBA:ARBA00005194, ECO:0000256|PIRNR:PIRNR000447}.	Unknown	Unknown	Unknown	422
A0A2A4I8Y2	11.4399	2.94002	0.768077	0.000767841	0.00301969	UP	A0A2A4I8Y2	8-amino-7-oxononanoate synthase	COA07_05740	Class-II pyridoxal-phosphate-dependent aminotransferase family	biosynthetic process	Unknown	pyridoxal phosphate binding [GO:0030170]; transferase activity [GO:0016740]	pyridoxal phosphate binding [GO:0030170]; transferase activity [GO:0016740]; biosynthetic process [GO:0009058]	GO:0009058; GO:0016740; GO:0030170	Unknown	Unknown	Unknown	Unknown	422
A0A5N7X883	72.315	2.93909	1.01031	1.53404e-06	2.01415e-05	UP	A0A5N7X883	Nitrite reductase small subunit NirD	nirD E2578_00695	Unknown	nitrate assimilation	Unknown	2 iron, 2 sulfur cluster binding [GO:0051537]; metal ion binding [GO:0046872]; nitrite reductase [NAD(P)H] activity [GO:0008942]	2 iron, 2 sulfur cluster binding [GO:0051537]; metal ion binding [GO:0046872]; nitrite reductase [NAD(P)H] activity [GO:0008942]; nitrate assimilation [GO:0042128]	GO:0008942; GO:0042128; GO:0046872; GO:0051537	Unknown	Unknown	Unknown	Unknown	132
A0A4R9PKP7	136.643	2.93394	0.961663	1.61225e-09	1.23874e-07	UP	A0A4R9PKP7	HAMP domain-containing protein	EN877_32820	Unknown	signal transduction	Unknown	Unknown	signal transduction [GO:0007165]	GO:0007165	Unknown	Unknown	Unknown	Unknown	109
A0A0Q0TBF8	29.3152	2.93241	0.914985	0.000102188	0.00058319	UP	A0A0Q0TBF8	ABC transporter substrate-binding protein	AE621_17720	Leucine-binding protein family	amino acid transport	Unknown	Unknown	amino acid transport [GO:0006865]	GO:0006865	Unknown	Unknown	Unknown	Unknown	402
A0A6J4SNK1	69.1377	2.93073	1.00078	0.00030336	0.00141899	UP	A0A6J4SNK1	Ribonucleoside-diphosphate reductase (EC 1.17.4.1)	AVDCRST_MAG44-845	Ribonucleoside diphosphate reductase large chain family	deoxyribonucleotide biosynthetic process; DNA replication	Unknown	ATP binding [GO:0005524]; ribonucleoside-diphosphate reductase activity, thioredoxin disulfide as acceptor [GO:0004748]	ATP binding [GO:0005524]; ribonucleoside-diphosphate reductase activity, thioredoxin disulfide as acceptor [GO:0004748]; deoxyribonucleotide biosynthetic process [GO:0009263]; DNA replication [GO:0006260]	GO:0004748; GO:0005524; GO:0006260; GO:0009263	PATHWAY: Genetic information processing; DNA replication. {ECO:0000256|ARBA:ARBA00005160, ECO:0000256|RuleBase:RU003410}.	Unknown	Unknown	Unknown	291
A0A246KJN3	55.4622	2.92319	0.861441	5.71431e-09	3.20388e-07	UP	A0A246KJN3	50S ribosomal subunit assembly factor BipA (EC 3.6.5.-) (GTP-binding protein BipA)	typA bipA CD943_07650 EQG53_03160 NCTC8545_03388	TRAFAC class translation factor GTPase superfamily, Classic translation factor GTPase family, BipA subfamily	ribosomal large subunit assembly; translation	cytoplasm [GO:0005737]	GTP binding [GO:0005525]; GTPase activity [GO:0003924]; guanosine tetraphosphate binding [GO:0097216]; ribosome binding [GO:0043022]; rRNA binding [GO:0019843]; tRNA binding [GO:0000049]	cytoplasm [GO:0005737]; GTP binding [GO:0005525]; GTPase activity [GO:0003924]; guanosine tetraphosphate binding [GO:0097216]; ribosome binding [GO:0043022]; rRNA binding [GO:0019843]; tRNA binding [GO:0000049]; ribosomal large subunit assembly [GO:0000027]; translation [GO:0006412]	GO:0000027; GO:0000049; GO:0003924; GO:0005525; GO:0005737; GO:0006412; GO:0019843; GO:0043022; GO:0097216	Unknown	Unknown	Unknown	Unknown	610
C3K1X0	21.5451	2.92283	0.938618	4.72601e-05	0.000306858	UP	C3K1X0	Sulfate transporter CysZ	cysZ PFLU_5163	CysZ family	cysteine biosynthetic process; sulfate assimilation	plasma membrane [GO:0005886]	sulfate transmembrane transporter activity [GO:0015116]	plasma membrane [GO:0005886]; sulfate transmembrane transporter activity [GO:0015116]; cysteine biosynthetic process [GO:0019344]; sulfate assimilation [GO:0000103]	GO:0000103; GO:0005886; GO:0015116; GO:0019344	Unknown	Unknown	19432983	Unknown	255
A0A417Y0L9	18.8334	2.91451	0.835836	0.00210493	0.00688207	UP	A0A417Y0L9	Thymidylate synthase (TS) (TSase) (EC 2.1.1.45)	thyA D0Z08_16070	Thymidylate synthase family, Bacterial-type ThyA subfamily	dTMP biosynthetic process; dTTP biosynthetic process; methylation	cytoplasm [GO:0005737]	thymidylate synthase activity [GO:0004799]	cytoplasm [GO:0005737]; thymidylate synthase activity [GO:0004799]; dTMP biosynthetic process [GO:0006231]; dTTP biosynthetic process [GO:0006235]; methylation [GO:0032259]	GO:0004799; GO:0005737; GO:0006231; GO:0006235; GO:0032259	PATHWAY: Pyrimidine metabolism; dTTP biosynthesis. {ECO:0000256|HAMAP-Rule:MF_00008}.	Unknown	Unknown	Unknown	264
A0A519KJP2	24.9775	2.91267	0.788048	1.82559e-05	0.000142644	UP	A0A519KJP2	phosphopyruvate hydratase (EC 4.2.1.11)	eno EON86_17525	Enolase family	glycolytic process	extracellular region [GO:0005576]; phosphopyruvate hydratase complex [GO:0000015]	magnesium ion binding [GO:0000287]; phosphopyruvate hydratase activity [GO:0004634]	extracellular region [GO:0005576]; phosphopyruvate hydratase complex [GO:0000015]; magnesium ion binding [GO:0000287]; phosphopyruvate hydratase activity [GO:0004634]; glycolytic process [GO:0006096]	GO:0000015; GO:0000287; GO:0004634; GO:0005576; GO:0006096	PATHWAY: Carbohydrate degradation; glycolysis; pyruvate from D-glyceraldehyde 3-phosphate: step 4/5. {ECO:0000256|ARBA:ARBA00005031}.	Unknown	30498029	Unknown	207
A0A5E6SCH5	60.0665	2.91199	0.991712	5.33572e-08	1.6645e-06	UP	A0A5E6SCH5	Arabinose 5-phosphate isomerase (API) (EC 5.3.1.13)	kdsD PS663_02081	SIS family, GutQ/KpsF subfamily	carbohydrate derivative metabolic process; carbohydrate metabolic process	Unknown	arabinose-5-phosphate isomerase activity [GO:0019146]; carbohydrate derivative binding [GO:0097367]; metal ion binding [GO:0046872]	arabinose-5-phosphate isomerase activity [GO:0019146]; carbohydrate derivative binding [GO:0097367]; metal ion binding [GO:0046872]; carbohydrate derivative metabolic process [GO:1901135]; carbohydrate metabolic process [GO:0005975]	GO:0005975; GO:0019146; GO:0046872; GO:0097367; GO:1901135	Unknown	Unknown	Unknown	Unknown	324
K0HYX4	68.3865	2.90506	1.07154	8.9499e-06	8.09e-05	UP	K0HYX4	Carbonic anhydrase (EC 4.2.1.1) (Carbonate dehydratase)	C380_02365	Beta-class carbonic anhydrase family	carbon utilization	Unknown	carbonate dehydratase activity [GO:0004089]; zinc ion binding [GO:0008270]	carbonate dehydratase activity [GO:0004089]; zinc ion binding [GO:0008270]; carbon utilization [GO:0015976]	GO:0004089; GO:0008270; GO:0015976	Unknown	Unknown	23209225	Unknown	225
B7WWH0	102.543	2.88179	0.922794	1.82389e-07	4.17103e-06	UP	B7WWH0	Porin	CtesDRAFT_PD0819	Unknown	ion transport	pore complex [GO:0046930]	porin activity [GO:0015288]	pore complex [GO:0046930]; porin activity [GO:0015288]; ion transport [GO:0006811]	GO:0006811; GO:0015288; GO:0046930	Unknown	Unknown	15240283	Unknown	361
C3K1C4	292.079	2.84939	1.11167	1.28529e-07	3.21245e-06	UP	C3K1C4	Cardiolipin synthase A (CL synthase) (EC 2.7.8.-)	clsA cls PFLU_6096	Phospholipase D family, Cardiolipin synthase subfamily, ClsA sub-subfamily	cardiolipin biosynthetic process	plasma membrane [GO:0005886]	cardiolipin synthase activity [GO:0008808]	plasma membrane [GO:0005886]; cardiolipin synthase activity [GO:0008808]; cardiolipin biosynthetic process [GO:0032049]	GO:0005886; GO:0008808; GO:0032049	Unknown	Unknown	19432983	Unknown	479
A0A2V8LVX6	123.253	2.84174	1.11137	0.000762229	0.00300331	UP	A0A2V8LVX6	HAMP domain-containing protein	DMG11_08615	Unknown	signal transduction	Unknown	Unknown	signal transduction [GO:0007165]	GO:0007165	Unknown	Unknown	29899444	Unknown	71
A0A1I1LK49	20.9509	2.83323	0.759941	0.000136447	0.000746858	UP	A0A1I1LK49	Methyl-accepting chemotaxis protein	SAMN04487968_110107	Methyl-accepting chemotaxis (MCP) protein family	signal transduction	membrane [GO:0016020]	Unknown	membrane [GO:0016020]; signal transduction [GO:0007165]	GO:0007165; GO:0016020	Unknown	Unknown	Unknown	Unknown	538
A0A1I1NP20	29.3662	2.83216	0.844992	8.53751e-05	0.00050173	UP	A0A1I1NP20	Pseudouridine synthase (EC 5.4.99.-)	SAMN04487968_11914	Pseudouridine synthase RsuA family	enzyme-directed rRNA pseudouridine synthesis	Unknown	RNA binding [GO:0003723]; rRNA pseudouridine synthase activity [GO:0120159]	RNA binding [GO:0003723]; rRNA pseudouridine synthase activity [GO:0120159]; enzyme-directed rRNA pseudouridine synthesis [GO:0000455]	GO:0000455; GO:0003723; GO:0120159	Unknown	Unknown	Unknown	Unknown	252
A0A3M4FA55	11.7847	2.82966	0.713456	0.000260285	0.00125542	UP	A0A3M4FA55	CN hydrolase domain-containing protein	ALQ18_100502	Carbon-nitrogen hydrolase superfamily, NIT1/NIT2 family	nitrogen compound metabolic process	Unknown	Unknown	nitrogen compound metabolic process [GO:0006807]	GO:0006807	Unknown	Unknown	Unknown	Unknown	182
A0A6A7MT01	128.49	2.825	0.982177	2.87063e-07	6.07666e-06	UP	A0A6A7MT01	ATP-dependent 6-phosphofructokinase (EC 2.7.1.11)	GEU96_14535	Unknown	fructose 6-phosphate metabolic process	Unknown	6-phosphofructokinase activity [GO:0003872]; metal ion binding [GO:0046872]	6-phosphofructokinase activity [GO:0003872]; metal ion binding [GO:0046872]; fructose 6-phosphate metabolic process [GO:0006002]	GO:0003872; GO:0006002; GO:0046872	PATHWAY: Carbohydrate degradation; glycolysis; D-glyceraldehyde 3-phosphate and glycerone phosphate from D-glucose: step 3/4. {ECO:0000256|ARBA:ARBA00004679}.	Unknown	Unknown	Unknown	222
A0A257DXS6	26.4312	2.81753	0.928883	2.25088e-05	0.000168268	UP	A0A257DXS6	Fatty acid hydroxylase	CFE47_19260	Unknown	lipid biosynthetic process	membrane [GO:0016020]	iron ion binding [GO:0005506]; oxidoreductase activity [GO:0016491]	membrane [GO:0016020]; iron ion binding [GO:0005506]; oxidoreductase activity [GO:0016491]; lipid biosynthetic process [GO:0008610]	GO:0005506; GO:0008610; GO:0016020; GO:0016491	Unknown	Unknown	Unknown	Unknown	287
A0A7Y9JSJ5	234.13	2.80372	1.21318	0.00143196	0.00502216	UP	A0A7Y9JSJ5	DNA-binding FrmR family transcriptional regulator	BKA08_002881	CsoR family	negative regulation of DNA-templated transcription	Unknown	DNA binding [GO:0003677]; metal ion binding [GO:0046872]	DNA binding [GO:0003677]; metal ion binding [GO:0046872]; negative regulation of DNA-templated transcription [GO:0045892]	GO:0003677; GO:0045892; GO:0046872	Unknown	Unknown	Unknown	Unknown	88
A0A1I1IDW3	318.04	2.80095	0.956534	0.000293271	0.00138114	UP	A0A1I1IDW3	NADH dehydrogenase	SAMN04487968_105243	NADH dehydrogenase family	NADH oxidation	membrane [GO:0016020]	NADH dehydrogenase activity [GO:0003954]	membrane [GO:0016020]; NADH dehydrogenase activity [GO:0003954]; NADH oxidation [GO:0006116]	GO:0003954; GO:0006116; GO:0016020	Unknown	Unknown	Unknown	Unknown	485
A0A8B4S1P4	41.3775	2.7974	0.884315	5.03196e-07	9.11685e-06	UP	A0A8B4S1P4	Octaprenyl-diphosphate synthase (EC 2.5.1.90)	ispB NCTC10698_01071	FPP/GGPP synthase family	isoprenoid biosynthetic process	Unknown	transferase activity [GO:0016740]	transferase activity [GO:0016740]; isoprenoid biosynthetic process [GO:0008299]	GO:0008299; GO:0016740	Unknown	Unknown	Unknown	Unknown	309
A0A7C1ZP91	13.9095	2.79733	0.811208	0.00100014	0.00372344	UP	A0A7C1ZP91	Thiopurine S-methyltransferase (EC 2.1.1.67) (Thiopurine methyltransferase)	tpm ENI30_09305	Class I-like SAM-binding methyltransferase superfamily, TPMT family	methylation; response to metal ion	cytoplasm [GO:0005737]	thiopurine S-methyltransferase activity [GO:0008119]	cytoplasm [GO:0005737]; thiopurine S-methyltransferase activity [GO:0008119]; methylation [GO:0032259]; response to metal ion [GO:0010038]	GO:0005737; GO:0008119; GO:0010038; GO:0032259	Unknown	Unknown	31911466	Unknown	218
A0A521QUW0	73.3473	2.79694	0.980603	0.000371911	0.00167542	UP	A0A521QUW0	Efflux pump membrane transporter	EPO50_12665	Resistance-nodulation-cell division (RND) (TC 2.A.6) family	response to toxic substance; xenobiotic transport	plasma membrane [GO:0005886]	efflux transmembrane transporter activity [GO:0015562]	plasma membrane [GO:0005886]; efflux transmembrane transporter activity [GO:0015562]; response to toxic substance [GO:0009636]; xenobiotic transport [GO:0042908]	GO:0005886; GO:0009636; GO:0015562; GO:0042908	Unknown	Unknown	Unknown	Unknown	1040
A0A7C1ZTA3	337.177	2.79536	1.03081	4.15436e-15	1.72364e-11	UP	A0A7C1ZTA3	Flagellar hook-associated protein 3	ENI30_01355	Bacterial flagellin family	bacterial-type flagellum-dependent cell motility	bacterial-type flagellum hook [GO:0009424]; extracellular region [GO:0005576]	structural molecule activity [GO:0005198]	bacterial-type flagellum hook [GO:0009424]; extracellular region [GO:0005576]; structural molecule activity [GO:0005198]; bacterial-type flagellum-dependent cell motility [GO:0071973]	GO:0005198; GO:0005576; GO:0009424; GO:0071973	Unknown	Unknown	31911466	Unknown	541
A0A7K0ZVB9	68.051	2.78947	0.968583	0.000917278	0.00345981	UP	A0A7K0ZVB9	Rne/Rng family ribonuclease	F2667_02780	Unknown	RNA processing	Unknown	metal ion binding [GO:0046872]; ribonuclease activity [GO:0004540]; RNA binding [GO:0003723]	metal ion binding [GO:0046872]; ribonuclease activity [GO:0004540]; RNA binding [GO:0003723]; RNA processing [GO:0006396]	GO:0003723; GO:0004540; GO:0006396; GO:0046872	Unknown	Unknown	Unknown	Unknown	1127
U3GHQ1	19.141	2.78698	0.807143	6.66058e-05	0.000409404	UP	U3GHQ1	Sigma-54 factor interaction domain-containing protein	HMPREF0989_01347	Unknown	regulation of DNA-templated transcription	Unknown	ATP binding [GO:0005524]; sequence-specific DNA binding [GO:0043565]	ATP binding [GO:0005524]; sequence-specific DNA binding [GO:0043565]; regulation of DNA-templated transcription [GO:0006355]	GO:0005524; GO:0006355; GO:0043565	Unknown	Unknown	Unknown	Unknown	687
A0A143GEC4	120.15	2.78378	1.02547	2.52433e-10	3.27295e-08	UP	A0A143GEC4	Peptidoglycan D,D-transpeptidase MrdA (EC 3.4.16.4) (Penicillin-binding protein 2) (PBP-2)	mrdA AK972_1744 HX813_23290 SAMN05216237_5478	Transpeptidase family, MrdA subfamily	cell division; cell wall organization; peptidoglycan biosynthetic process; proteolysis; regulation of cell shape	plasma membrane [GO:0005886]	glycosyltransferase activity [GO:0016757]; penicillin binding [GO:0008658]; serine-type D-Ala-D-Ala carboxypeptidase activity [GO:0009002]	plasma membrane [GO:0005886]; glycosyltransferase activity [GO:0016757]; penicillin binding [GO:0008658]; serine-type D-Ala-D-Ala carboxypeptidase activity [GO:0009002]; cell division [GO:0051301]; cell wall organization [GO:0071555]; peptidoglycan biosynthetic process [GO:0009252]; proteolysis [GO:0006508]; regulation of cell shape [GO:0008360]	GO:0005886; GO:0006508; GO:0008360; GO:0008658; GO:0009002; GO:0009252; GO:0016757; GO:0051301; GO:0071555	PATHWAY: Cell wall biogenesis; peptidoglycan biosynthesis. {ECO:0000256|HAMAP-Rule:MF_02081}.	Unknown	27231373	Unknown	630
A0A132HKG4	15.3438	2.77685	0.775673	0.00054783	0.0022775	UP	A0A132HKG4	S1 motif domain-containing protein	AU374_02990	Unknown	nucleobase-containing compound metabolic process	Unknown	nucleic acid binding [GO:0003676]	nucleic acid binding [GO:0003676]; nucleobase-containing compound metabolic process [GO:0006139]	GO:0003676; GO:0006139	Unknown	Unknown	Unknown	Unknown	787
A0A521QMR7	24.4159	2.77086	0.863615	5.40365e-05	0.000343607	UP	A0A521QMR7	Formate dehydrogenase-N subunit alpha	fdnG EPO50_20475	Unknown	cellular respiration	oxidoreductase complex [GO:1990204]; periplasmic space [GO:0042597]	4 iron, 4 sulfur cluster binding [GO:0051539]; electron transfer activity [GO:0009055]; formate dehydrogenase (cytochrome-c-553) activity [GO:0047111]; formate dehydrogenase (NAD+) activity [GO:0008863]; metal ion binding [GO:0046872]; molybdopterin cofactor binding [GO:0043546]	oxidoreductase complex [GO:1990204]; periplasmic space [GO:0042597]; 4 iron, 4 sulfur cluster binding [GO:0051539]; electron transfer activity [GO:0009055]; formate dehydrogenase (cytochrome-c-553) activity [GO:0047111]; formate dehydrogenase (NAD+) activity [GO:0008863]; metal ion binding [GO:0046872]; molybdopterin cofactor binding [GO:0043546]; cellular respiration [GO:0045333]	GO:0008863; GO:0009055; GO:0042597; GO:0043546; GO:0045333; GO:0046872; GO:0047111; GO:0051539; GO:1990204	Unknown	Unknown	Unknown	Unknown	1030
A0A521R7G4	42.1761	2.75287	0.866329	0.000175118	0.000910479	UP	A0A521R7G4	phosphoenolpyruvate--protein phosphotransferase (EC 2.7.3.9)	ptsP EPO50_00070	PEP-utilizing enzyme family	phosphoenolpyruvate-dependent sugar phosphotransferase system; phosphorylation	cytoplasm [GO:0005737]	metal ion binding [GO:0046872]; phosphoenolpyruvate-protein phosphotransferase activity [GO:0008965]	cytoplasm [GO:0005737]; metal ion binding [GO:0046872]; phosphoenolpyruvate-protein phosphotransferase activity [GO:0008965]; phosphoenolpyruvate-dependent sugar phosphotransferase system [GO:0009401]; phosphorylation [GO:0016310]	GO:0005737; GO:0008965; GO:0009401; GO:0016310; GO:0046872	Unknown	Unknown	Unknown	Unknown	754
A0A7Z0DSM7	31.9067	2.75258	0.763595	1.68915e-05	0.000133746	UP	A0A7Z0DSM7	Cytochrome d ubiquinol oxidase subunit I (EC 1.10.3.-)	BJ988_005551	Cytochrome ubiquinol oxidase subunit 1 family	aerobic electron transport chain	cytochrome complex [GO:0070069]; plasma membrane [GO:0005886]	electron transfer activity [GO:0009055]; metal ion binding [GO:0046872]	cytochrome complex [GO:0070069]; plasma membrane [GO:0005886]; electron transfer activity [GO:0009055]; metal ion binding [GO:0046872]; aerobic electron transport chain [GO:0019646]	GO:0005886; GO:0009055; GO:0019646; GO:0046872; GO:0070069	Unknown	Unknown	Unknown	Unknown	215
A0A1Y1J1S2	422.315	2.74593	1.04513	0.000713145	0.00282872	UP	A0A1Y1J1S2	Methyl-accepting chemotaxis protein I (EC 6.2.1.16)	CTR2_1230	Methyl-accepting chemotaxis (MCP) protein family	signal transduction	membrane [GO:0016020]	acetoacetate-CoA ligase activity [GO:0030729]	membrane [GO:0016020]; acetoacetate-CoA ligase activity [GO:0030729]; signal transduction [GO:0007165]	GO:0007165; GO:0016020; GO:0030729	Unknown	Unknown	Unknown	Unknown	641
A0A1J4N3J0	68.7091	2.74555	0.944745	6.19211e-08	1.83508e-06	UP	A0A1J4N3J0	Glutamyl-tRNA(Gln) amidotransferase subunit A (Glu-ADT subunit A) (EC 6.3.5.7)	gatA UG56_013995	Amidase family, GatA subfamily	translation	glutamyl-tRNA(Gln) amidotransferase complex [GO:0030956]	ATP binding [GO:0005524]; glutaminyl-tRNA synthase (glutamine-hydrolyzing) activity [GO:0050567]; transferase activity [GO:0016740]	glutamyl-tRNA(Gln) amidotransferase complex [GO:0030956]; ATP binding [GO:0005524]; glutaminyl-tRNA synthase (glutamine-hydrolyzing) activity [GO:0050567]; transferase activity [GO:0016740]; translation [GO:0006412]	GO:0005524; GO:0006412; GO:0016740; GO:0030956; GO:0050567	Unknown	Unknown	Unknown	Unknown	498
C3KAN6	43.1446	2.72351	1.05094	0.000307639	0.00143016	UP	C3KAN6	Protocatechuate 3,4-dioxygenase alpha chain (EC 1.13.11.3)	pcaG PFLU_1367	Intradiol ring-cleavage dioxygenase family	aromatic compound catabolic process	Unknown	ferric iron binding [GO:0008199]; protocatechuate 3,4-dioxygenase activity [GO:0018578]	ferric iron binding [GO:0008199]; protocatechuate 3,4-dioxygenase activity [GO:0018578]; aromatic compound catabolic process [GO:0019439]	GO:0008199; GO:0018578; GO:0019439	PATHWAY: Aromatic compound metabolism. {ECO:0000256|ARBA:ARBA00005211}.	Unknown	19432983	Unknown	188
H1KQZ1	28.8089	2.71338	0.824826	3.6449e-07	7.15405e-06	UP	H1KQZ1	histidine kinase (EC 2.7.13.3)	MetexDRAFT_5048	Unknown	regulation of DNA-templated transcription; regulation of intracellular signal transduction	cytoplasm [GO:0005737]	ATP binding [GO:0005524]; phosphorelay sensor kinase activity [GO:0000155]	cytoplasm [GO:0005737]; ATP binding [GO:0005524]; phosphorelay sensor kinase activity [GO:0000155]; regulation of DNA-templated transcription [GO:0006355]; regulation of intracellular signal transduction [GO:1902531]	GO:0000155; GO:0005524; GO:0005737; GO:0006355; GO:1902531	Unknown	Unknown	Unknown	Unknown	1323
A0A7C1VH01	62.2592	2.71084	1.01725	5.129e-05	0.000329926	UP	A0A7C1VH01	Chemotaxis protein	ENI30_08165	Unknown	chemotaxis	Unknown	protein-glutamine glutaminase activity [GO:0050568]	protein-glutamine glutaminase activity [GO:0050568]; chemotaxis [GO:0006935]	GO:0006935; GO:0050568	Unknown	Unknown	31911466	Unknown	162
A0A096DGP3	25.1882	2.70505	0.751253	0.00323465	0.00981752	UP	A0A096DGP3	Corrinoid adenosyltransferase (EC 2.5.1.17) (Cob(II)alamin adenosyltransferase) (Cob(II)yrinic acid a,c-diamide adenosyltransferase)	cobO FZC30_19425 Ga0061062_10381 INP81_10040 P245_02760 P608_23705	Cob(I)alamin adenosyltransferase family	cobalamin biosynthetic process; porphyrin-containing compound biosynthetic process	cytoplasm [GO:0005737]	ATP binding [GO:0005524]; cob(I)yrinic acid a,c-diamide adenosyltransferase activity [GO:0008817]	cytoplasm [GO:0005737]; ATP binding [GO:0005524]; cob(I)yrinic acid a,c-diamide adenosyltransferase activity [GO:0008817]; cobalamin biosynthetic process [GO:0009236]; porphyrin-containing compound biosynthetic process [GO:0006779]	GO:0005524; GO:0005737; GO:0006779; GO:0008817; GO:0009236	PATHWAY: Cofactor biosynthesis; adenosylcobalamin biosynthesis; adenosylcobalamin from cob(II)yrinate a,c-diamide: step 2/7. {ECO:0000256|ARBA:ARBA00005121, ECO:0000256|PIRNR:PIRNR015617}.	Unknown	Unknown	Unknown	189
A0A3G9IX70	97.1834	2.70331	0.956151	0.000408667	0.00180379	UP	A0A3G9IX70	RNA polymerase-binding protein RbpA	rbpA_1 rbpA Back2_01550	RNA polymerase-binding protein RbpA family	positive regulation of DNA-templated transcription	Unknown	bacterial-type RNA polymerase core enzyme binding [GO:0001000]; zinc ion binding [GO:0008270]	bacterial-type RNA polymerase core enzyme binding [GO:0001000]; zinc ion binding [GO:0008270]; positive regulation of DNA-templated transcription [GO:0045893]	GO:0001000; GO:0008270; GO:0045893	Unknown	Unknown	Unknown	Unknown	119
A0A076PJ63	36.5988	2.70073	0.795072	4.19509e-05	0.00028028	UP	A0A076PJ63	Ribosomal_L12 domain-containing protein	O987_13505	Unknown	translation	membrane [GO:0016020]	structural constituent of ribosome [GO:0003735]	membrane [GO:0016020]; structural constituent of ribosome [GO:0003735]; translation [GO:0006412]	GO:0003735; GO:0006412; GO:0016020	Unknown	Unknown	25212615	Unknown	237
A0A1I1ISB2	37.0028	2.68879	0.82161	1.6098e-05	0.00012894	UP	A0A1I1ISB2	DNA ligase (EC 6.5.1.2) (Polydeoxyribonucleotide synthase [NAD(+)])	ligA SAMN04487968_10658	NAD-dependent DNA ligase family, LigA subfamily	DNA repair; DNA replication	Unknown	DNA ligase (NAD+) activity [GO:0003911]; metal ion binding [GO:0046872]	DNA ligase (NAD+) activity [GO:0003911]; metal ion binding [GO:0046872]; DNA repair [GO:0006281]; DNA replication [GO:0006260]	GO:0003911; GO:0006260; GO:0006281; GO:0046872	Unknown	Unknown	Unknown	Unknown	744
A0A2T4G2F3	80.5673	2.68627	1.03937	0.000891039	0.00340585	UP	A0A2T4G2F3	TonB-dependent siderophore receptor	C9382_11260	TonB-dependent receptor family	iron ion homeostasis	cell outer membrane [GO:0009279]	siderophore uptake transmembrane transporter activity [GO:0015344]; signaling receptor activity [GO:0038023]	cell outer membrane [GO:0009279]; siderophore uptake transmembrane transporter activity [GO:0015344]; signaling receptor activity [GO:0038023]; iron ion homeostasis [GO:0055072]	GO:0009279; GO:0015344; GO:0038023; GO:0055072	Unknown	Unknown	Unknown	Unknown	828
A0A1E4HNH1	81.2015	2.68016	0.979632	0.000610993	0.00249755	UP	A0A1E4HNH1	Nitrogen regulation protein (EC 2.7.13.3)	ABS83_05015	Unknown	nitrogen fixation	plasma membrane [GO:0005886]	ATP binding [GO:0005524]; phosphorelay sensor kinase activity [GO:0000155]	plasma membrane [GO:0005886]; ATP binding [GO:0005524]; phosphorelay sensor kinase activity [GO:0000155]; nitrogen fixation [GO:0009399]	GO:0000155; GO:0005524; GO:0005886; GO:0009399	Unknown	Unknown	26031303	Unknown	743
A0A1Y1IVP2	30.8465	2.67481	0.826662	0.000156529	0.000830485	UP	A0A1Y1IVP2	Transcriptional regulator (EC 5.2.1.8)	CTR2_0798	Unknown	regulation of DNA-templated transcription	Unknown	DNA binding [GO:0003677]; peptidyl-prolyl cis-trans isomerase activity [GO:0003755]	DNA binding [GO:0003677]; peptidyl-prolyl cis-trans isomerase activity [GO:0003755]; regulation of DNA-templated transcription [GO:0006355]	GO:0003677; GO:0003755; GO:0006355	Unknown	Unknown	Unknown	Unknown	274
C3K564	62.6304	2.63729	0.964596	0.000437091	0.00191092	UP	C3K564	Methylmalonate-semialdehyde dehydrogenase (EC 1.2.1.27)	mmsA PFLU_2292	Unknown	organic substance metabolic process	Unknown	methylmalonate-semialdehyde dehydrogenase (acylating) activity [GO:0004491]	methylmalonate-semialdehyde dehydrogenase (acylating) activity [GO:0004491]; organic substance metabolic process [GO:0071704]	GO:0004491; GO:0071704	Unknown	Unknown	19432983	Unknown	499
K9D232	57.0539	2.63249	1.02382	0.000923611	0.00347737	UP	K9D232	1-deoxy-D-xylulose-5-phosphate synthase (EC 2.2.1.7) (1-deoxyxylulose-5-phosphate synthase) (DXP synthase) (DXPS)	dxs HMPREF9718_04415	Transketolase family, DXPS subfamily	1-deoxy-D-xylulose 5-phosphate biosynthetic process; terpenoid biosynthetic process; thiamine biosynthetic process	Unknown	1-deoxy-D-xylulose-5-phosphate synthase activity [GO:0008661]; magnesium ion binding [GO:0000287]; thiamine pyrophosphate binding [GO:0030976]	1-deoxy-D-xylulose-5-phosphate synthase activity [GO:0008661]; magnesium ion binding [GO:0000287]; thiamine pyrophosphate binding [GO:0030976]; 1-deoxy-D-xylulose 5-phosphate biosynthetic process [GO:0052865]; terpenoid biosynthetic process [GO:0016114]; thiamine biosynthetic process [GO:0009228]	GO:0000287; GO:0008661; GO:0009228; GO:0016114; GO:0030976; GO:0052865	PATHWAY: Metabolic intermediate biosynthesis; 1-deoxy-D-xylulose 5-phosphate biosynthesis; 1-deoxy-D-xylulose 5-phosphate from D-glyceraldehyde 3-phosphate and pyruvate: step 1/1. {ECO:0000256|ARBA:ARBA00004980, ECO:0000256|HAMAP-Rule:MF_00315}.	Unknown	Unknown	Unknown	639
A0A0A1DP35	36.3205	2.63039	0.821306	0.000204128	0.00102783	UP	A0A0A1DP35	dCTP deaminase, dUMP-forming (EC 3.5.4.30) (Bifunctional dCTP deaminase:dUTPase) (DCD-DUT)	dcd KR76_24160 NSI01_32280	DCTP deaminase family	dUMP biosynthetic process; dUTP biosynthetic process	Unknown	dCTP deaminase (dUMP-forming) activity [GO:0033973]; dCTP deaminase activity [GO:0008829]; nucleotide binding [GO:0000166]	dCTP deaminase (dUMP-forming) activity [GO:0033973]; dCTP deaminase activity [GO:0008829]; nucleotide binding [GO:0000166]; dUMP biosynthetic process [GO:0006226]; dUTP biosynthetic process [GO:0006229]	GO:0000166; GO:0006226; GO:0006229; GO:0008829; GO:0033973	PATHWAY: Pyrimidine metabolism; dUMP biosynthesis; dUMP from dCTP: step 1/1. {ECO:0000256|HAMAP-Rule:MF_00146}.	Unknown	25573942	Unknown	191
A0A519KWJ5	16.2943	2.6264	0.768594	0.000464402	0.00199146	UP	A0A519KWJ5	Ribonucleoside-diphosphate reductase (EC 1.17.4.1)	EON86_10430	Ribonucleoside diphosphate reductase large chain family	deoxyribonucleotide biosynthetic process; DNA replication	Unknown	ATP binding [GO:0005524]; ribonucleoside-diphosphate reductase activity, thioredoxin disulfide as acceptor [GO:0004748]	ATP binding [GO:0005524]; ribonucleoside-diphosphate reductase activity, thioredoxin disulfide as acceptor [GO:0004748]; deoxyribonucleotide biosynthetic process [GO:0009263]; DNA replication [GO:0006260]	GO:0004748; GO:0005524; GO:0006260; GO:0009263	PATHWAY: Genetic information processing; DNA replication. {ECO:0000256|ARBA:ARBA00005160, ECO:0000256|RuleBase:RU003410}.	Unknown	30498029	Unknown	270
K9DAE1	144.107	2.62495	1.14076	0.00172927	0.00586419	UP	K9DAE1	Efflux pump membrane transporter	HMPREF9718_01993	Resistance-nodulation-cell division (RND) (TC 2.A.6) family	response to toxic substance; xenobiotic transport	plasma membrane [GO:0005886]	efflux transmembrane transporter activity [GO:0015562]	plasma membrane [GO:0005886]; efflux transmembrane transporter activity [GO:0015562]; response to toxic substance [GO:0009636]; xenobiotic transport [GO:0042908]	GO:0005886; GO:0009636; GO:0015562; GO:0042908	Unknown	Unknown	Unknown	Unknown	1053
A0A4Q3HUY6	129.237	2.61655	1.12082	0.00159212	0.0054819	UP	A0A4Q3HUY6	DNA-directed RNA polymerase subunit (EC 2.7.7.6)	EOO79_10760	RNA polymerase beta' chain family	DNA-templated transcription	DNA-directed RNA polymerase complex [GO:0000428]	DNA binding [GO:0003677]; DNA-directed 5'-3' RNA polymerase activity [GO:0003899]	DNA-directed RNA polymerase complex [GO:0000428]; DNA binding [GO:0003677]; DNA-directed 5'-3' RNA polymerase activity [GO:0003899]; DNA-templated transcription [GO:0006351]	GO:0000428; GO:0003677; GO:0003899; GO:0006351	Unknown	Unknown	30498029	Unknown	411
A0A3M3XCQ9	24.1024	2.61485	0.919723	0.000151958	0.000817056	UP	A0A3M3XCQ9	Flagellar biosynthesis protein FlhA	flhA ALQ35_05111	FHIPEP (flagella/HR/invasion proteins export pore) family	bacterial-type flagellum assembly; protein secretion	plasma membrane [GO:0005886]	Unknown	plasma membrane [GO:0005886]; bacterial-type flagellum assembly [GO:0044780]; protein secretion [GO:0009306]	GO:0005886; GO:0009306; GO:0044780	Unknown	Unknown	Unknown	Unknown	746
A0A3G9J047	60.7442	2.60654	0.870977	8.12128e-05	0.000482048	UP	A0A3G9J047	Chaperonin GroEL (EC 5.6.1.7) (60 kDa chaperonin) (Chaperonin-60) (Cpn60)	groL2 groEL groL Back2_12950	Chaperonin (HSP60) family	protein refolding	capsule [GO:0042603]; cell surface [GO:0009986]; cytoplasm [GO:0005737]	ATP binding [GO:0005524]; ATP-dependent protein folding chaperone [GO:0140662]; isomerase activity [GO:0016853]; unfolded protein binding [GO:0051082]	capsule [GO:0042603]; cell surface [GO:0009986]; cytoplasm [GO:0005737]; ATP binding [GO:0005524]; ATP-dependent protein folding chaperone [GO:0140662]; isomerase activity [GO:0016853]; unfolded protein binding [GO:0051082]; protein refolding [GO:0042026]	GO:0005524; GO:0005737; GO:0009986; GO:0016853; GO:0042026; GO:0042603; GO:0051082; GO:0140662	Unknown	Unknown	Unknown	Unknown	542
A0A1I1EE47	318.895	2.60479	1.15882	0.00194641	0.00645021	UP	A0A1I1EE47	Luciferase-like monooxygenase	SAMN04487968_10241	Unknown	carbohydrate metabolic process	Unknown	monooxygenase activity [GO:0004497]; oxidoreductase activity, acting on paired donors, with incorporation or reduction of molecular oxygen [GO:0016705]	monooxygenase activity [GO:0004497]; oxidoreductase activity, acting on paired donors, with incorporation or reduction of molecular oxygen [GO:0016705]; carbohydrate metabolic process [GO:0005975]	GO:0004497; GO:0005975; GO:0016705	Unknown	Unknown	Unknown	Unknown	334
A0A3M3WMN9	26.999	2.58306	0.866839	0.00259012	0.00817217	UP	A0A3M3WMN9	SBP_bac_5 domain-containing protein	ALQ29_03443	Unknown	transmembrane transport	ATP-binding cassette (ABC) transporter complex [GO:0043190]	Unknown	ATP-binding cassette (ABC) transporter complex [GO:0043190]; transmembrane transport [GO:0055085]	GO:0043190; GO:0055085	Unknown	Unknown	Unknown	Unknown	532
A0A068CMG2	49.4608	2.57935	0.907423	1.46939e-08	6.41739e-07	UP	A0A068CMG2	Alkane monooxygenase	alkB	Fatty acid desaturase type 1 family, AlkB subfamily	lipid metabolic process	plasma membrane [GO:0005886]	monooxygenase activity [GO:0004497]	plasma membrane [GO:0005886]; monooxygenase activity [GO:0004497]; lipid metabolic process [GO:0006629]	GO:0004497; GO:0005886; GO:0006629	Unknown	Unknown	25236802	Unknown	183
A0A838SR32	104.711	2.56016	0.973553	0.00154104	0.00532431	UP	A0A838SR32	Proteasome accessory factor PafA2 family protein	H0W56_11095	Unknown	modification-dependent protein catabolic process; proteasomal protein catabolic process	proteasome complex [GO:0000502]	Unknown	proteasome complex [GO:0000502]; modification-dependent protein catabolic process [GO:0019941]; proteasomal protein catabolic process [GO:0010498]	GO:0000502; GO:0010498; GO:0019941	Unknown	Unknown	Unknown	Unknown	150
A0A4P7BV29	33.1756	2.55353	0.841165	0.00117083	0.00425375	UP	A0A4P7BV29	ADP-L-glycero-D-manno-heptose-6-epimerase (EC 5.1.3.20) (ADP-L-glycero-beta-D-manno-heptose-6-epimerase) (ADP-glyceromanno-heptose 6-epimerase) (ADP-hep 6-epimerase) (AGME)	rfaD hldD E3U41_04675	NAD(P)-dependent epimerase/dehydratase family, HldD subfamily	ADP-L-glycero-beta-D-manno-heptose biosynthetic process; carbohydrate metabolic process	Unknown	ADP-glyceromanno-heptose 6-epimerase activity [GO:0008712]; NADP binding [GO:0050661]	ADP-glyceromanno-heptose 6-epimerase activity [GO:0008712]; NADP binding [GO:0050661]; ADP-L-glycero-beta-D-manno-heptose biosynthetic process [GO:0097171]; carbohydrate metabolic process [GO:0005975]	GO:0005975; GO:0008712; GO:0050661; GO:0097171	PATHWAY: Nucleotide-sugar biosynthesis; ADP-L-glycero-beta-D-manno-heptose biosynthesis; ADP-L-glycero-beta-D-manno-heptose from D-glycero-beta-D-manno-heptose 7-phosphate: step 4/4. {ECO:0000256|HAMAP-Rule:MF_01601}.	Unknown	Unknown	DOMAIN: Contains a large N-terminal NADP-binding domain, and a smaller C-terminal substrate-binding domain. {ECO:0000256|HAMAP-Rule:MF_01601}.	329
A0A2A4I9W3	178.232	2.55159	1.10032	0.00173519	0.0058722	UP	A0A2A4I9W3	AcrB/AcrD/AcrF family protein	COA07_08775	Unknown	response to toxic substance	plasma membrane [GO:0005886]	transmembrane transporter activity [GO:0022857]	plasma membrane [GO:0005886]; transmembrane transporter activity [GO:0022857]; response to toxic substance [GO:0009636]	GO:0005886; GO:0009636; GO:0022857	Unknown	Unknown	Unknown	Unknown	1069
A0A4Q3LIQ3	20.1324	2.53547	0.835698	0.00297438	0.0092026	UP	A0A4Q3LIQ3	Efflux RND transporter permease subunit	EOO30_08470	Unknown	response to toxic substance	plasma membrane [GO:0005886]	transmembrane transporter activity [GO:0022857]	plasma membrane [GO:0005886]; transmembrane transporter activity [GO:0022857]; response to toxic substance [GO:0009636]	GO:0005886; GO:0009636; GO:0022857	Unknown	Unknown	30498029	Unknown	1049
A0A1H1FQ29	18.8908	2.49388	0.904858	9.6141e-05	0.000555555	UP	A0A1H1FQ29	3-deoxy-7-phosphoheptulonate synthase (EC 2.5.1.54) (3-deoxy-D-arabino-heptulosonate 7-phosphate synthase) (DAHP synthase) (Phospho-2-keto-3-deoxyheptonate aldolase)	SAMN04490186_2970	Class-I DAHP synthase family	aromatic amino acid family biosynthetic process; chorismate biosynthetic process	Unknown	3-deoxy-7-phosphoheptulonate synthase activity [GO:0003849]	3-deoxy-7-phosphoheptulonate synthase activity [GO:0003849]; aromatic amino acid family biosynthetic process [GO:0009073]; chorismate biosynthetic process [GO:0009423]	GO:0003849; GO:0009073; GO:0009423	PATHWAY: Metabolic intermediate biosynthesis; chorismate biosynthesis; chorismate from D-erythrose 4-phosphate and phosphoenolpyruvate: step 1/7. {ECO:0000256|ARBA:ARBA00004688}.	Unknown	Unknown	Unknown	308
A0A1J4N365	51.3026	2.49215	0.901901	0.000625208	0.00253567	UP	A0A1J4N365	Vitamin B12-dependent ribonucleotide reductase (EC 1.17.4.1)	UG56_021145	Ribonucleoside diphosphate reductase class-2 family	DNA biosynthetic process; DNA replication	Unknown	cobalamin binding [GO:0031419]; cobalt ion binding [GO:0050897]; nucleotide binding [GO:0000166]; ribonucleoside-diphosphate reductase activity, thioredoxin disulfide as acceptor [GO:0004748]	cobalamin binding [GO:0031419]; cobalt ion binding [GO:0050897]; nucleotide binding [GO:0000166]; ribonucleoside-diphosphate reductase activity, thioredoxin disulfide as acceptor [GO:0004748]; DNA biosynthetic process [GO:0071897]; DNA replication [GO:0006260]	GO:0000166; GO:0004748; GO:0006260; GO:0031419; GO:0050897; GO:0071897	Unknown	Unknown	Unknown	Unknown	973
A0A257E5Y6	478.303	2.49163	1.14985	0.00258033	0.00814747	UP	A0A257E5Y6	DNA internalization-related competence protein ComEC/Rec2	CFE47_00210	Unknown	establishment of competence for transformation	plasma membrane [GO:0005886]	Unknown	plasma membrane [GO:0005886]; establishment of competence for transformation [GO:0030420]	GO:0005886; GO:0030420	Unknown	Unknown	Unknown	Unknown	737
A0A521R166	50.8508	2.48432	0.944354	6.13626e-06	5.96238e-05	UP	A0A521R166	CusA/CzcA family heavy metal efflux RND transporter	EPO50_07515	Resistance-nodulation-cell division (RND) (TC 2.A.6) family	response to toxic substance	plasma membrane [GO:0005886]	cation transmembrane transporter activity [GO:0008324]	plasma membrane [GO:0005886]; cation transmembrane transporter activity [GO:0008324]; response to toxic substance [GO:0009636]	GO:0005886; GO:0008324; GO:0009636	Unknown	Unknown	Unknown	Unknown	1086
A0A2A4I9F2	20.7742	2.48374	0.836297	0.00011159	0.000627352	UP	A0A2A4I9F2	S9 family peptidase	COA07_08040	Unknown	proteolysis	Unknown	serine-type endopeptidase activity [GO:0004252]	serine-type endopeptidase activity [GO:0004252]; proteolysis [GO:0006508]	GO:0004252; GO:0006508	Unknown	Unknown	Unknown	Unknown	685
A0A0J9YH53	33.1063	2.48144	0.803714	0.000617985	0.00251621	UP	A0A0J9YH53	Phospho-2-dehydro-3-deoxyheptonate aldolase (EC 2.5.1.54)	aroH KR76_11205 NSI01_14930	Class-II DAHP synthase family	amino acid biosynthetic process; aromatic amino acid family biosynthetic process; chorismate biosynthetic process	Unknown	3-deoxy-7-phosphoheptulonate synthase activity [GO:0003849]	3-deoxy-7-phosphoheptulonate synthase activity [GO:0003849]; amino acid biosynthetic process [GO:0008652]; aromatic amino acid family biosynthetic process [GO:0009073]; chorismate biosynthetic process [GO:0009423]	GO:0003849; GO:0008652; GO:0009073; GO:0009423	PATHWAY: Metabolic intermediate biosynthesis; chorismate biosynthesis; chorismate from D-erythrose 4-phosphate and phosphoenolpyruvate: step 1/7. {ECO:0000256|RuleBase:RU363071}.	Unknown	25573942	Unknown	444
A0A5E7R488	25.2872	2.46121	0.925659	0.00224637	0.00726436	UP	A0A5E7R488	Peptide methionine sulfoxide reductase MsrA (Protein-methionine-S-oxide reductase) (EC 1.8.4.11) (Peptide-methionine (S)-S-oxide reductase) (Peptide Met(O) reductase)	msrA_2 msrA msrA_3 PS663_03282 PS683_05291	MsrA Met sulfoxide reductase family	protein modification process	Unknown	peptide-methionine (S)-S-oxide reductase activity [GO:0008113]	peptide-methionine (S)-S-oxide reductase activity [GO:0008113]; protein modification process [GO:0036211]	GO:0008113; GO:0036211	Unknown	Unknown	Unknown	Unknown	215
A0A1J4NAV2	151.195	2.4547	0.966107	0.00109689	0.00401323	UP	A0A1J4NAV2	Putative pre-16S rRNA nuclease (EC 3.1.-.-)	UG56_000165	YqgF HJR family	rRNA 5'-end processing	cytoplasm [GO:0005737]	helicase activity [GO:0004386]; nuclease activity [GO:0004518]	cytoplasm [GO:0005737]; helicase activity [GO:0004386]; nuclease activity [GO:0004518]; rRNA 5'-end processing [GO:0000967]	GO:0000967; GO:0004386; GO:0004518; GO:0005737	Unknown	Unknown	Unknown	Unknown	156
A0A417XXR7	110.865	2.44506	0.966547	0.00118002	0.00427591	UP	A0A417XXR7	DNA polymerase III subunit alpha (EC 2.7.7.7)	D0Z08_20960	Unknown	DNA replication	cytoplasm [GO:0005737]	3'-5' exonuclease activity [GO:0008408]; DNA-directed DNA polymerase activity [GO:0003887]; nucleic acid binding [GO:0003676]	cytoplasm [GO:0005737]; 3'-5' exonuclease activity [GO:0008408]; DNA-directed DNA polymerase activity [GO:0003887]; nucleic acid binding [GO:0003676]; DNA replication [GO:0006260]	GO:0003676; GO:0003887; GO:0005737; GO:0006260; GO:0008408	Unknown	Unknown	Unknown	Unknown	1190
A0A379I698	25.1472	2.44375	0.887396	8.66603e-05	0.000507844	UP	A0A379I698	3-oxoacyl-ACP synthase (EC 2.3.1.179, EC 2.3.1.41)	fabF_1 NCTC10392_00493	Thiolase-like superfamily, Beta-ketoacyl-ACP synthases family	fatty acid biosynthetic process	Unknown	3-oxoacyl-[acyl-carrier-protein] synthase activity [GO:0004315]	3-oxoacyl-[acyl-carrier-protein] synthase activity [GO:0004315]; fatty acid biosynthetic process [GO:0006633]	GO:0004315; GO:0006633	PATHWAY: Lipid metabolism; fatty acid biosynthesis. {ECO:0000256|ARBA:ARBA00005194}.	Unknown	Unknown	Unknown	408
A0A2A4IBG4	116.299	2.44348	1.08004	0.00217021	0.00704553	UP	A0A2A4IBG4	S9 family peptidase	COA07_02310	Peptidase S9C family	proteolysis	Unknown	serine-type endopeptidase activity [GO:0004252]	serine-type endopeptidase activity [GO:0004252]; proteolysis [GO:0006508]	GO:0004252; GO:0006508	Unknown	Unknown	Unknown	Unknown	669
A0A5M9J057	72.5448	2.44183	1.0214	0.00160579	0.00551526	UP	A0A5M9J057	Aminomethyltransferase (EC 2.1.2.10)	gcvT_2 FX985_02133	Unknown	methylation	Unknown	aminomethyltransferase activity [GO:0004047]; methyltransferase activity [GO:0008168]	aminomethyltransferase activity [GO:0004047]; methyltransferase activity [GO:0008168]; methylation [GO:0032259]	GO:0004047; GO:0008168; GO:0032259	Unknown	Unknown	Unknown	Unknown	376
A0A6J4NPU2	90.8229	2.44093	0.966678	1.12421e-06	1.59738e-05	UP	A0A6J4NPU2	60 kDa chaperonin	AVDCRST_MAG15-648	Chaperonin (HSP60) family	protein refolding	Unknown	ATP binding [GO:0005524]; ATP-dependent protein folding chaperone [GO:0140662]; isomerase activity [GO:0016853]	ATP binding [GO:0005524]; ATP-dependent protein folding chaperone [GO:0140662]; isomerase activity [GO:0016853]; protein refolding [GO:0042026]	GO:0005524; GO:0016853; GO:0042026; GO:0140662	Unknown	Unknown	Unknown	Unknown	375
A0A829Y9K6	24.15	2.43381	0.849824	0.000158092	0.000837708	UP	A0A829Y9K6	glutamate dehydrogenase (EC 1.4.1.2)	GCM10011487_15380	Unknown	glutamate catabolic process to 2-oxoglutarate	Unknown	glutamate dehydrogenase (NAD+) activity [GO:0004352]	glutamate dehydrogenase (NAD+) activity [GO:0004352]; glutamate catabolic process to 2-oxoglutarate [GO:0019551]	GO:0004352; GO:0019551	Unknown	Unknown	Unknown	Unknown	1610
A0A1I1JHS5	382.061	2.42836	1.15303	0.00305714	0.0093817	UP	A0A1I1JHS5	Pup--protein ligase (EC 6.3.1.19) (Proteasome accessory factor A) (Pup-conjugating enzyme)	pafA SAMN04487968_10710	Pup ligase/Pup deamidase family, Pup-conjugating enzyme subfamily	modification-dependent protein catabolic process; proteasomal protein catabolic process; protein pupylation	proteasome complex [GO:0000502]	ATP binding [GO:0005524]; ligase activity, forming carbon-nitrogen bonds [GO:0016879]; magnesium ion binding [GO:0000287]; ubiquitin-like protein transferase activity [GO:0019787]	proteasome complex [GO:0000502]; ATP binding [GO:0005524]; ligase activity, forming carbon-nitrogen bonds [GO:0016879]; magnesium ion binding [GO:0000287]; ubiquitin-like protein transferase activity [GO:0019787]; modification-dependent protein catabolic process [GO:0019941]; proteasomal protein catabolic process [GO:0010498]; protein pupylation [GO:0070490]	GO:0000287; GO:0000502; GO:0005524; GO:0010498; GO:0016879; GO:0019787; GO:0019941; GO:0070490	PATHWAY: Protein degradation; proteasomal Pup-dependent pathway. {ECO:0000256|HAMAP-Rule:MF_02111}.; PATHWAY: Protein modification; protein pupylation. {ECO:0000256|HAMAP-Rule:MF_02111}.	Unknown	Unknown	Unknown	453
A0A645G2L5	48.8169	2.42385	0.927554	6.44334e-08	1.89599e-06	UP	A0A645G2L5	HTH luxR-type domain-containing protein	SDC9_167775	Unknown	regulation of DNA-templated transcription	Unknown	DNA binding [GO:0003677]	DNA binding [GO:0003677]; regulation of DNA-templated transcription [GO:0006355]	GO:0003677; GO:0006355	Unknown	Unknown	Unknown	Unknown	212
A0A5E6QR83	124.594	2.41911	0.991885	3.33052e-10	3.73468e-08	UP	A0A5E6QR83	ABC transmembrane type-1 domain-containing protein	PS663_01144	Binding-protein-dependent transport system permease family, HisMQ subfamily	amino acid transport	ATP-binding cassette (ABC) transporter complex, substrate-binding subunit-containing [GO:0055052]	transmembrane transporter activity [GO:0022857]	ATP-binding cassette (ABC) transporter complex, substrate-binding subunit-containing [GO:0055052]; transmembrane transporter activity [GO:0022857]; amino acid transport [GO:0006865]	GO:0006865; GO:0022857; GO:0055052	Unknown	Unknown	Unknown	Unknown	276
A0A494RFG9	108.488	2.41746	1.00595	0.00166099	0.00569071	UP	A0A494RFG9	Glucan 1,4-alpha-glucosidase (EC 3.2.1.3)	D8I30_07745	Unknown	carbohydrate metabolic process	Unknown	carbohydrate binding [GO:0030246]; glucan 1,4-alpha-glucosidase activity [GO:0004339]; glycosyltransferase activity [GO:0016757]	carbohydrate binding [GO:0030246]; glucan 1,4-alpha-glucosidase activity [GO:0004339]; glycosyltransferase activity [GO:0016757]; carbohydrate metabolic process [GO:0005975]	GO:0004339; GO:0005975; GO:0016757; GO:0030246	Unknown	Unknown	Unknown	Unknown	787
A0A4Q3L9U6	74.5992	2.41697	1.02216	0.00188297	0.00628009	UP	A0A4Q3L9U6	Error-prone DNA polymerase (EC 2.7.7.7)	dnaE2 EOO30_20185	DNA polymerase type-C family, DnaE2 subfamily	DNA repair; DNA replication	cytoplasm [GO:0005737]	3'-5' exonuclease activity [GO:0008408]; DNA-directed DNA polymerase activity [GO:0003887]	cytoplasm [GO:0005737]; 3'-5' exonuclease activity [GO:0008408]; DNA-directed DNA polymerase activity [GO:0003887]; DNA repair [GO:0006281]; DNA replication [GO:0006260]	GO:0003887; GO:0005737; GO:0006260; GO:0006281; GO:0008408	Unknown	Unknown	30498029	Unknown	1080
A0A3C0KBD2	60.4675	2.41142	0.899737	0.000767252	0.00301969	UP	A0A3C0KBD2	DNA-directed RNA polymerase subunit (EC 2.7.7.6)	DCM06_05535	RNA polymerase beta' chain family	DNA-templated transcription	DNA-directed RNA polymerase complex [GO:0000428]	DNA binding [GO:0003677]; DNA-directed 5'-3' RNA polymerase activity [GO:0003899]	DNA-directed RNA polymerase complex [GO:0000428]; DNA binding [GO:0003677]; DNA-directed 5'-3' RNA polymerase activity [GO:0003899]; DNA-templated transcription [GO:0006351]	GO:0000428; GO:0003677; GO:0003899; GO:0006351	Unknown	Unknown	30148503	Unknown	242
A0A2S9EX12	210.288	2.40637	1.12766	0.00299199	0.0092314	UP	A0A2S9EX12	Type II secretion system protein GspD	gspD CQZ99_04545	Bacterial secretin family, GSP D subfamily	protein secretion by the type II secretion system	cell outer membrane [GO:0009279]; type II protein secretion system complex [GO:0015627]	Unknown	cell outer membrane [GO:0009279]; type II protein secretion system complex [GO:0015627]; protein secretion by the type II secretion system [GO:0015628]	GO:0009279; GO:0015627; GO:0015628	Unknown	Unknown	Unknown	Unknown	760
A0A2H2Z3N2	17.2462	2.40243	0.922417	0.00179392	0.00602671	UP	A0A2H2Z3N2	Aminomethyltransferase (EC 2.1.2.10) (Glycine cleavage system T protein)	gcvT_3 gcvT	GcvT family	glycine decarboxylation via glycine cleavage system; methylation	Unknown	aminomethyltransferase activity [GO:0004047]; methyltransferase activity [GO:0008168]; transaminase activity [GO:0008483]	aminomethyltransferase activity [GO:0004047]; methyltransferase activity [GO:0008168]; transaminase activity [GO:0008483]; glycine decarboxylation via glycine cleavage system [GO:0019464]; methylation [GO:0032259]	GO:0004047; GO:0008168; GO:0008483; GO:0019464; GO:0032259	Unknown	Unknown	Unknown	Unknown	360
A0A096HB21	88.9803	2.38879	0.946982	2.89407e-07	6.08251e-06	UP	A0A096HB21	Glutamate dehydrogenase	GL58_15850 P353_24620	Glu/Leu/Phe/Val dehydrogenases family	amino acid metabolic process	Unknown	glutamate dehydrogenase [NAD(P)+] activity [GO:0004353]; nucleotide binding [GO:0000166]	glutamate dehydrogenase [NAD(P)+] activity [GO:0004353]; nucleotide binding [GO:0000166]; amino acid metabolic process [GO:0006520]	GO:0000166; GO:0004353; GO:0006520	Unknown	Unknown	Unknown	Unknown	435
A0A7K0ZVU1	23.0404	2.38243	0.846956	3.3067e-06	3.6488e-05	UP	A0A7K0ZVU1	3-deoxy-7-phosphoheptulonate synthase (EC 2.5.1.54)	aroF F2667_03645	Unknown	aromatic amino acid family biosynthetic process	Unknown	3-deoxy-7-phosphoheptulonate synthase activity [GO:0003849]; aldehyde-lyase activity [GO:0016832]	3-deoxy-7-phosphoheptulonate synthase activity [GO:0003849]; aldehyde-lyase activity [GO:0016832]; aromatic amino acid family biosynthetic process [GO:0009073]	GO:0003849; GO:0009073; GO:0016832	Unknown	Unknown	Unknown	Unknown	231
A0A0Q8PKZ4	117.591	2.37196	1.0604	0.00244809	0.00781306	UP	A0A0Q8PKZ4	Carbamoyl-phosphate synthase large chain (EC 6.3.5.5) (Carbamoyl-phosphate synthetase ammonia chain)	carB ASE01_19080	CarB family	'de novo' UMP biosynthetic process; arginine biosynthetic process	Unknown	ATP binding [GO:0005524]; carbamoyl-phosphate synthase (glutamine-hydrolyzing) activity [GO:0004088]; metal ion binding [GO:0046872]	ATP binding [GO:0005524]; carbamoyl-phosphate synthase (glutamine-hydrolyzing) activity [GO:0004088]; metal ion binding [GO:0046872]; 'de novo' UMP biosynthetic process [GO:0044205]; arginine biosynthetic process [GO:0006526]	GO:0004088; GO:0005524; GO:0006526; GO:0044205; GO:0046872	PATHWAY: Amino-acid biosynthesis; L-arginine biosynthesis; carbamoyl phosphate from bicarbonate: step 1/1. {ECO:0000256|HAMAP-Rule:MF_01210}.; PATHWAY: Pyrimidine metabolism; UMP biosynthesis via de novo pathway; (S)-dihydroorotate from bicarbonate: step 1/3. {ECO:0000256|ARBA:ARBA00004812, ECO:0000256|HAMAP-Rule:MF_01210}.	Unknown	Unknown	Unknown	1101
A0A4T0VBS0	28.0959	2.36876	0.90403	0.0026979	0.00844162	UP	A0A4T0VBS0	Peptidase M3	E8D34_00055	Peptidase M3 family	proteolysis	Unknown	metal ion binding [GO:0046872]; metalloendopeptidase activity [GO:0004222]	metal ion binding [GO:0046872]; metalloendopeptidase activity [GO:0004222]; proteolysis [GO:0006508]	GO:0004222; GO:0006508; GO:0046872	Unknown	Unknown	Unknown	Unknown	584
A0A401K3J6	70.7289	2.35274	1.10295	0.00263097	0.00826963	UP	A0A401K3J6	Glyco_hydro_114 domain-containing protein	pelA PSUB009319_11410	Unknown	carbohydrate metabolic process	Unknown	Unknown	carbohydrate metabolic process [GO:0005975]	GO:0005975	Unknown	Unknown	Unknown	Unknown	931
A0A096F2G8	57.3225	2.33971	0.989511	1.59335e-06	2.06973e-05	UP	A0A096F2G8	LuxR family transcriptional regulator (Response regulator) (Transcriptional regulatory protein uhpA)	uhpA CTR2_2913 CTTA_2463 GL58_25170 NCTC10698_02556 P353_26790	Unknown	regulation of DNA-templated transcription	Unknown	DNA binding [GO:0003677]	DNA binding [GO:0003677]; regulation of DNA-templated transcription [GO:0006355]	GO:0003677; GO:0006355	Unknown	Unknown	Unknown	Unknown	180
B7WXR2	13.1518	2.33531	0.76411	0.00120414	0.00435559	UP	B7WXR2	CbiG_C domain-containing protein	CtesDRAFT_PD2860	Unknown	cobalamin biosynthetic process	Unknown	Unknown	cobalamin biosynthetic process [GO:0009236]	GO:0009236	Unknown	Unknown	15240283	Unknown	147
A0A1I1LZS0	306.669	2.335	1.07155	0.00286754	0.00893421	UP	A0A1I1LZS0	Carbamoyl-phosphate synthase large chain (EC 6.3.5.5) (Carbamoyl-phosphate synthetase ammonia chain)	carB SAMN04487968_11192	CarB family	'de novo' UMP biosynthetic process; arginine biosynthetic process	Unknown	ATP binding [GO:0005524]; carbamoyl-phosphate synthase (glutamine-hydrolyzing) activity [GO:0004088]; metal ion binding [GO:0046872]	ATP binding [GO:0005524]; carbamoyl-phosphate synthase (glutamine-hydrolyzing) activity [GO:0004088]; metal ion binding [GO:0046872]; 'de novo' UMP biosynthetic process [GO:0044205]; arginine biosynthetic process [GO:0006526]	GO:0004088; GO:0005524; GO:0006526; GO:0044205; GO:0046872	PATHWAY: Amino-acid biosynthesis; L-arginine biosynthesis; carbamoyl phosphate from bicarbonate: step 1/1. {ECO:0000256|HAMAP-Rule:MF_01210}.; PATHWAY: Pyrimidine metabolism; UMP biosynthesis via de novo pathway; (S)-dihydroorotate from bicarbonate: step 1/3. {ECO:0000256|ARBA:ARBA00004812, ECO:0000256|HAMAP-Rule:MF_01210}.	Unknown	Unknown	Unknown	1102
A0A0Q7E7X6	41.9366	2.32298	0.89556	2.16767e-07	4.82537e-06	UP	A0A0Q7E7X6	Bifunctional uridylyltransferase/uridylyl-removing enzyme (UTase/UR) (Bifunctional [protein-PII] modification enzyme) (Bifunctional nitrogen sensor protein) [Includes: [Protein-PII] uridylyltransferase (PII uridylyltransferase) (UTase) (EC 2.7.7.59); [Protein-PII]-UMP uridylyl-removing enzyme (UR) (EC 3.1.4.-)]	glnD ASC89_02650	GlnD family	nitrogen compound metabolic process; regulation of nitrogen utilization	Unknown	[protein-PII] uridylyltransferase activity [GO:0008773]; phosphoric diester hydrolase activity [GO:0008081]	[protein-PII] uridylyltransferase activity [GO:0008773]; phosphoric diester hydrolase activity [GO:0008081]; nitrogen compound metabolic process [GO:0006807]; regulation of nitrogen utilization [GO:0006808]	GO:0006807; GO:0006808; GO:0008081; GO:0008773	Unknown	Unknown	Unknown	DOMAIN: Has four distinct domains: an N-terminal nucleotidyltransferase (NT) domain responsible for UTase activity, a central HD domain that encodes UR activity, and two C-terminal ACT domains that seem to have a role in glutamine sensing. {ECO:0000256|HAMAP-Rule:MF_00277}.	933
A0A7Y8V0N4	31.0135	2.3171	0.834877	0.000617469	0.00251621	UP	A0A7Y8V0N4	Glutamate--cysteine ligase (EC 6.3.2.2) (Gamma-ECS) (GCS) (Gamma-glutamylcysteine synthetase)	gshA HT123_31430	Glutamate--cysteine ligase type 1 family, Type 1 subfamily	glutathione biosynthetic process	Unknown	ATP binding [GO:0005524]; glutamate-cysteine ligase activity [GO:0004357]	ATP binding [GO:0005524]; glutamate-cysteine ligase activity [GO:0004357]; glutathione biosynthetic process [GO:0006750]	GO:0004357; GO:0005524; GO:0006750	PATHWAY: Sulfur metabolism; glutathione biosynthesis; glutathione from L-cysteine and L-glutamate: step 1/2. {ECO:0000256|ARBA:ARBA00005006, ECO:0000256|HAMAP-Rule:MF_00578, ECO:0000256|RuleBase:RU004391}.	Unknown	Unknown	Unknown	391
A0A172Y4B4	31.6731	2.29041	0.820698	0.000132205	0.000730384	UP	A0A172Y4B4	CTP synthase (EC 6.3.4.2) (Cytidine 5'-triphosphate synthase) (Cytidine triphosphate synthetase) (CTP synthetase) (CTPS) (UTP--ammonia ligase)	pyrG DA69_04015	CTP synthase family	'de novo' CTP biosynthetic process; glutamine metabolic process	Unknown	ATP binding [GO:0005524]; CTP synthase activity [GO:0003883]; glutaminase activity [GO:0004359]; metal ion binding [GO:0046872]	ATP binding [GO:0005524]; CTP synthase activity [GO:0003883]; glutaminase activity [GO:0004359]; metal ion binding [GO:0046872]; 'de novo' CTP biosynthetic process [GO:0044210]; glutamine metabolic process [GO:0006541]	GO:0003883; GO:0004359; GO:0005524; GO:0006541; GO:0044210; GO:0046872	PATHWAY: Pyrimidine metabolism; CTP biosynthesis via de novo pathway; CTP from UDP: step 2/2. {ECO:0000256|ARBA:ARBA00005171, ECO:0000256|HAMAP-Rule:MF_01227}.	Unknown	24903872	Unknown	550
A0A4P7UHW3	28.2673	2.27641	0.830771	3.11665e-05	0.000221653	UP	A0A4P7UHW3	Transcription termination/antitermination protein NusG	nusG E2C04_15185	NusG family	DNA-templated transcription elongation; DNA-templated transcription termination; regulation of DNA-templated transcription elongation; transcription antitermination; transcription elongation-coupled chromatin remodeling	Unknown	Unknown	DNA-templated transcription elongation [GO:0006354]; DNA-templated transcription termination [GO:0006353]; regulation of DNA-templated transcription elongation [GO:0032784]; transcription antitermination [GO:0031564]; transcription elongation-coupled chromatin remodeling [GO:0140673]	GO:0006353; GO:0006354; GO:0031564; GO:0032784; GO:0140673	Unknown	Unknown	18175687	Unknown	266
A0A8B4RYV5	45.384	2.2734	0.837734	2.99151e-06	3.36363e-05	UP	A0A8B4RYV5	Low-affinity inorganic phosphate transporter 1	pitA NCTC10698_01213	Unknown	phosphate ion transport	membrane [GO:0016020]	inorganic phosphate transmembrane transporter activity [GO:0005315]	membrane [GO:0016020]; inorganic phosphate transmembrane transporter activity [GO:0005315]; phosphate ion transport [GO:0006817]	GO:0005315; GO:0006817; GO:0016020	Unknown	Unknown	Unknown	Unknown	336
K0HXY8	13.2991	2.26742	0.828889	0.0015391	0.00532431	UP	K0HXY8	Probable protein kinase UbiB (EC 2.7.-.-) (Ubiquinone biosynthesis protein UbiB)	ubiB C380_04730	ABC1 family, UbiB subfamily	protein phosphorylation; regulation of ubiquinone biosynthetic process; ubiquinone biosynthetic process	plasma membrane [GO:0005886]	ATP binding [GO:0005524]; protein kinase activity [GO:0004672]	plasma membrane [GO:0005886]; ATP binding [GO:0005524]; protein kinase activity [GO:0004672]; protein phosphorylation [GO:0006468]; regulation of ubiquinone biosynthetic process [GO:0010795]; ubiquinone biosynthetic process [GO:0006744]	GO:0004672; GO:0005524; GO:0005886; GO:0006468; GO:0006744; GO:0010795	PATHWAY: Cofactor biosynthesis; ubiquinone biosynthesis [regulation]. {ECO:0000256|ARBA:ARBA00005020, ECO:0000256|HAMAP-Rule:MF_00414}.	Unknown	23209225	Unknown	521
A0A1R4GC72	29.4716	2.25886	0.889044	0.000832004	0.0032322	UP	A0A1R4GC72	Cysteine--tRNA ligase (EC 6.1.1.16) (Cysteinyl-tRNA synthetase) (CysRS)	cysS FM111_11475	Class-I aminoacyl-tRNA synthetase family	cysteinyl-tRNA aminoacylation	cytoplasm [GO:0005737]	ATP binding [GO:0005524]; cysteine-tRNA ligase activity [GO:0004817]; zinc ion binding [GO:0008270]	cytoplasm [GO:0005737]; ATP binding [GO:0005524]; cysteine-tRNA ligase activity [GO:0004817]; zinc ion binding [GO:0008270]; cysteinyl-tRNA aminoacylation [GO:0006423]	GO:0004817; GO:0005524; GO:0005737; GO:0006423; GO:0008270	Unknown	Unknown	Unknown	Unknown	468
A0A3C0Y9Z2	50.7077	2.24168	0.932797	1.03778e-06	1.49505e-05	UP	A0A3C0Y9Z2	Rod shape-determining protein	DCP03_14315	FtsA/MreB family	cell morphogenesis	cytoplasm [GO:0005737]	Unknown	cytoplasm [GO:0005737]; cell morphogenesis [GO:0000902]	GO:0000902; GO:0005737	Unknown	Unknown	30148503	Unknown	177
A0A3N0GRY4	33.6537	2.23512	0.830983	7.10719e-06	6.69306e-05	UP	A0A3N0GRY4	Fructose-bisphosphate aldolase (FBP aldolase) (EC 4.1.2.13)	EFL26_09450	Class II fructose-bisphosphate aldolase family	glycolytic process	Unknown	fructose-bisphosphate aldolase activity [GO:0004332]; zinc ion binding [GO:0008270]	fructose-bisphosphate aldolase activity [GO:0004332]; zinc ion binding [GO:0008270]; glycolytic process [GO:0006096]	GO:0004332; GO:0006096; GO:0008270	PATHWAY: Carbohydrate degradation; glycolysis; D-glyceraldehyde 3-phosphate and glycerone phosphate from D-glucose: step 4/4. {ECO:0000256|ARBA:ARBA00004714, ECO:0000256|RuleBase:RU366023}.	Unknown	Unknown	Unknown	343
B1ZDS3	59.6814	2.22457	0.983785	0.00268988	0.00842287	UP	B1ZDS3	Alpha-1,4-glucan:maltose-1-phosphate maltosyltransferase (GMPMT) (EC 2.4.99.16) ((1->4)-alpha-D-glucan:maltose-1-phosphate alpha-D-maltosyltransferase)	glgE Mpop_2834	Glycosyl hydrolase 13 family, GlgE subfamily	alpha-glucan biosynthetic process	Unknown	hexosyltransferase activity [GO:0016758]; hydrolase activity, hydrolyzing O-glycosyl compounds [GO:0004553]	hexosyltransferase activity [GO:0016758]; hydrolase activity, hydrolyzing O-glycosyl compounds [GO:0004553]; alpha-glucan biosynthetic process [GO:0030979]	GO:0004553; GO:0016758; GO:0030979	Unknown	Unknown	Unknown	Unknown	1124
A0A2A4IAH6	50.9154	2.21346	1.00365	0.00307852	0.00944035	UP	A0A2A4IAH6	Peptidoglycan glycosyltransferase MrdB (PGT) (EC 2.4.1.129) (Cell elongation protein RodA) (Cell wall polymerase) (Peptidoglycan polymerase) (PG polymerase)	mrdB rodA COA07_00980	SEDS family, MrdB/RodA subfamily	cell division; cell wall organization; peptidoglycan biosynthetic process; regulation of cell shape	plasma membrane [GO:0005886]	peptidoglycan glycosyltransferase activity [GO:0008955]	plasma membrane [GO:0005886]; peptidoglycan glycosyltransferase activity [GO:0008955]; cell division [GO:0051301]; cell wall organization [GO:0071555]; peptidoglycan biosynthetic process [GO:0009252]; regulation of cell shape [GO:0008360]	GO:0005886; GO:0008360; GO:0008955; GO:0009252; GO:0051301; GO:0071555	PATHWAY: Cell wall biogenesis; peptidoglycan biosynthesis. {ECO:0000256|HAMAP-Rule:MF_02079}.	Unknown	Unknown	Unknown	368
A0A3M4AWW6	57.1463	2.20533	0.988183	6.15626e-07	1.0264e-05	UP	A0A3M4AWW6	ABC transmembrane type-1 domain-containing protein	ALQ29_00980	Binding-protein-dependent transport system permease family	transmembrane transport	ATP-binding cassette (ABC) transporter complex [GO:0043190]	Unknown	ATP-binding cassette (ABC) transporter complex [GO:0043190]; transmembrane transport [GO:0055085]	GO:0043190; GO:0055085	Unknown	Unknown	Unknown	Unknown	266
D0J7U7	10.4998	2.2025	0.764468	0.000620242	0.00252293	UP	D0J7U7	RNA polymerase, sigma-24 subunit, ECF subfamily	CtCNB1_2081	Unknown	DNA-templated transcription initiation	Unknown	DNA binding [GO:0003677]; sigma factor activity [GO:0016987]	DNA binding [GO:0003677]; sigma factor activity [GO:0016987]; DNA-templated transcription initiation [GO:0006352]	GO:0003677; GO:0006352; GO:0016987	Unknown	Unknown	19734336	Unknown	155
A0A246KJ46	23.8091	2.20071	0.770859	0.000142477	0.00077273	UP	A0A246KJ46	Bacterial leucyl aminopeptidase (EC 3.4.11.10)	NCTC8545_03293	Unknown	proteolysis	Unknown	aminopeptidase activity [GO:0004177]; metalloexopeptidase activity [GO:0008235]	aminopeptidase activity [GO:0004177]; metalloexopeptidase activity [GO:0008235]; proteolysis [GO:0006508]	GO:0004177; GO:0006508; GO:0008235	Unknown	Unknown	Unknown	Unknown	546
A0A3M4QB51	22.1276	2.19981	0.781469	2.71465e-06	3.12864e-05	UP	A0A3M4QB51	guanine deaminase (EC 3.5.4.3)	ALP97_01533	Metallo-dependent hydrolases superfamily, ATZ/TRZ family	guanine catabolic process	Unknown	guanine deaminase activity [GO:0008892]; zinc ion binding [GO:0008270]	guanine deaminase activity [GO:0008892]; zinc ion binding [GO:0008270]; guanine catabolic process [GO:0006147]	GO:0006147; GO:0008270; GO:0008892	PATHWAY: Purine metabolism; guanine degradation; xanthine from guanine: step 1/1. {ECO:0000256|ARBA:ARBA00004984}.	Unknown	Unknown	Unknown	178
A0A6S6YQS1	12.9898	2.1994	0.870942	0.000325147	0.00149395	UP	A0A6S6YQS1	Multidrug resistance protein MdtC	mdtC_1 LMG3431_00960	Unknown	response to toxic substance	plasma membrane [GO:0005886]	transmembrane transporter activity [GO:0022857]	plasma membrane [GO:0005886]; transmembrane transporter activity [GO:0022857]; response to toxic substance [GO:0009636]	GO:0005886; GO:0009636; GO:0022857	Unknown	Unknown	Unknown	Unknown	1027
A0A2A4I633	52.8152	2.19696	0.888882	7.5011e-06	6.91601e-05	UP	A0A2A4I633	Peptidase	COA07_11530	Unknown	proteolysis	Unknown	metallocarboxypeptidase activity [GO:0004181]; zinc ion binding [GO:0008270]	metallocarboxypeptidase activity [GO:0004181]; zinc ion binding [GO:0008270]; proteolysis [GO:0006508]	GO:0004181; GO:0006508; GO:0008270	Unknown	Unknown	Unknown	Unknown	925
A0A356HPP0	24.4129	2.19684	0.865779	0.000709258	0.00281599	UP	A0A356HPP0	UMP kinase (EC 2.7.4.22) (Uridine monophosphate kinase)	DD502_26635	UMP kinase family	'de novo' CTP biosynthetic process; phosphorylation	cytoplasm [GO:0005737]	UMP kinase activity [GO:0033862]	cytoplasm [GO:0005737]; UMP kinase activity [GO:0033862]; 'de novo' CTP biosynthetic process [GO:0044210]; phosphorylation [GO:0016310]	GO:0005737; GO:0016310; GO:0033862; GO:0044210	PATHWAY: Pyrimidine metabolism; CTP biosynthesis via de novo pathway; UDP from UMP (UMPK route): step 1/1. {ECO:0000256|ARBA:ARBA00004791}.	Unknown	30148503	Unknown	165
A0A352SD41	21.9623	2.1897	0.853388	8.84663e-05	0.00051624	UP	A0A352SD41	Cell division protein FtsK	DC084_39270	FtsK/SpoIIIE/SftA family	cell division	Unknown	ATP binding [GO:0005524]; DNA binding [GO:0003677]	ATP binding [GO:0005524]; DNA binding [GO:0003677]; cell division [GO:0051301]	GO:0003677; GO:0005524; GO:0051301	Unknown	Unknown	30148503	Unknown	215
A0A3M3XRA7	29.0363	2.18284	0.936846	5.51934e-05	0.00034855	UP	A0A3M3XRA7	Catalase-related peroxidase (EC 1.11.1.-)	srpA ALQ35_02299 NCTC10038_03873	Catalase family	response to oxidative stress	membrane [GO:0016020]	catalase activity [GO:0004096]; heme binding [GO:0020037]; metal ion binding [GO:0046872]	membrane [GO:0016020]; catalase activity [GO:0004096]; heme binding [GO:0020037]; metal ion binding [GO:0046872]; response to oxidative stress [GO:0006979]	GO:0004096; GO:0006979; GO:0016020; GO:0020037; GO:0046872	Unknown	Unknown	Unknown	Unknown	360
A0A1Z3M0V6	68.8523	2.17408	0.986397	0.00322625	0.00980638	UP	A0A1Z3M0V6	AbgT family transporter (Aminobenzoyl-glutamate transport protein)	abgT CD943_14770 EQG53_10215 NCTC11165_02878	Unknown	p-aminobenzoyl-glutamate transmembrane transport	membrane [GO:0016020]	secondary active p-aminobenzoyl-glutamate transmembrane transporter activity [GO:0015558]	membrane [GO:0016020]; secondary active p-aminobenzoyl-glutamate transmembrane transporter activity [GO:0015558]; p-aminobenzoyl-glutamate transmembrane transport [GO:1902604]	GO:0015558; GO:0016020; GO:1902604	Unknown	Unknown	Unknown	Unknown	538
A0A1Q3LMF6	54.9768	2.14925	0.971706	0.00320171	0.00974606	UP	A0A1Q3LMF6	SBP_bac_5 domain-containing protein	BGN99_31010	Bacterial solute-binding protein 5 family	transmembrane transport	ATP-binding cassette (ABC) transporter complex [GO:0043190]	Unknown	ATP-binding cassette (ABC) transporter complex [GO:0043190]; transmembrane transport [GO:0055085]	GO:0043190; GO:0055085	Unknown	Unknown	Unknown	Unknown	520
A0A147IJI5	53.642	2.13418	0.928009	3.19444e-08	1.08637e-06	UP	A0A147IJI5	Excinuclease ABC subunit B	NS355_17950	Unknown	nucleotide-excision repair	excinuclease repair complex [GO:0009380]	ATP binding [GO:0005524]; ATP hydrolysis activity [GO:0016887]; DNA binding [GO:0003677]	excinuclease repair complex [GO:0009380]; ATP binding [GO:0005524]; ATP hydrolysis activity [GO:0016887]; DNA binding [GO:0003677]; nucleotide-excision repair [GO:0006289]	GO:0003677; GO:0005524; GO:0006289; GO:0009380; GO:0016887	Unknown	Unknown	26793183	Unknown	195
A0A0L7N869	33.7922	2.13101	0.894945	0.000909133	0.0034416	UP	A0A0L7N869	RNA polymerase sigma factor FliA (RNA polymerase sigma factor for flagellar operon) (Sigma F) (Sigma-28)	fliA CTR2_4356 GL58_21920	Sigma-70 factor family, FliA subfamily	DNA-templated transcription initiation	cytoplasm [GO:0005737]	DNA binding [GO:0003677]; DNA-directed 5'-3' RNA polymerase activity [GO:0003899]; sigma factor activity [GO:0016987]	cytoplasm [GO:0005737]; DNA binding [GO:0003677]; DNA-directed 5'-3' RNA polymerase activity [GO:0003899]; sigma factor activity [GO:0016987]; DNA-templated transcription initiation [GO:0006352]	GO:0003677; GO:0003899; GO:0005737; GO:0006352; GO:0016987	Unknown	Unknown	Unknown	Unknown	239
V2GXW3	33.9498	2.12381	0.909614	0.00070857	0.00281595	UP	V2GXW3	Aminotransferase	B551_0220090	Unknown	lipid metabolic process	membrane [GO:0016020]	oxidoreductase activity, acting on paired donors, with oxidation of a pair of donors resulting in the reduction of molecular oxygen to two molecules of water [GO:0016717]; transaminase activity [GO:0008483]	membrane [GO:0016020]; oxidoreductase activity, acting on paired donors, with oxidation of a pair of donors resulting in the reduction of molecular oxygen to two molecules of water [GO:0016717]; transaminase activity [GO:0008483]; lipid metabolic process [GO:0006629]	GO:0006629; GO:0008483; GO:0016020; GO:0016717	Unknown	Unknown	Unknown	Unknown	396
A0A0A1DQ28	93.7812	2.11756	0.941762	1.8752e-06	2.3939e-05	UP	A0A0A1DQ28	50S ribosomal protein L6	rplF F9L07_09060 KR76_21210 NSI01_26310	Universal ribosomal protein uL6 family	translation	ribonucleoprotein complex [GO:1990904]; ribosome [GO:0005840]	rRNA binding [GO:0019843]; structural constituent of ribosome [GO:0003735]	ribonucleoprotein complex [GO:1990904]; ribosome [GO:0005840]; rRNA binding [GO:0019843]; structural constituent of ribosome [GO:0003735]; translation [GO:0006412]	GO:0003735; GO:0005840; GO:0006412; GO:0019843; GO:1990904	Unknown	Unknown	25573942	Unknown	179
A0A7M1KZ94	19.4445	2.11493	0.817561	0.000718564	0.00284554	UP	A0A7M1KZ94	Aspartate-alanine antiporter	aspT INP81_12615	AAE transporter (TC 2.A.81) family	potassium ion transport	plasma membrane [GO:0005886]	cation transmembrane transporter activity [GO:0008324]	plasma membrane [GO:0005886]; cation transmembrane transporter activity [GO:0008324]; potassium ion transport [GO:0006813]	GO:0005886; GO:0006813; GO:0008324	Unknown	Unknown	Unknown	Unknown	561
D0IXE5	5.78169	2.10124	0.62614	0.000194952	0.00099368	UP	D0IXE5	Ribosomal RNA small subunit methyltransferase E (EC 2.1.1.193)	CtCNB1_4711	RNA methyltransferase RsmE family	methylation; rRNA processing	cytoplasm [GO:0005737]	methyltransferase activity [GO:0008168]	cytoplasm [GO:0005737]; methyltransferase activity [GO:0008168]; methylation [GO:0032259]; rRNA processing [GO:0006364]	GO:0005737; GO:0006364; GO:0008168; GO:0032259	Unknown	Unknown	19734336	Unknown	246
A0A521R5I3	21.7973	2.09238	0.785916	0.00112438	0.00410656	UP	A0A521R5I3	Selenide, water dikinase SelD (EC 2.7.9.3)	selD EPO50_01215	Unknown	phosphorylation	Unknown	ATP binding [GO:0005524]; oxidoreductase activity [GO:0016491]; selenide, water dikinase activity [GO:0004756]	ATP binding [GO:0005524]; oxidoreductase activity [GO:0016491]; selenide, water dikinase activity [GO:0004756]; phosphorylation [GO:0016310]	GO:0004756; GO:0005524; GO:0016310; GO:0016491	Unknown	Unknown	Unknown	Unknown	743
A0A076PS11	46.7109	2.0548	0.955745	7.89297e-06	7.22912e-05	UP	A0A076PS11	Histidine kinase	O987_11885	Unknown	phosphorylation	Unknown	kinase activity [GO:0016301]	kinase activity [GO:0016301]; phosphorylation [GO:0016310]	GO:0016301; GO:0016310	Unknown	Unknown	25212615	Unknown	317
O05139	52.4337	2.05361	1.00028	0.000211766	0.0010573	UP	O05139	Soluble pyridine nucleotide transhydrogenase (STH) (EC 1.6.1.1) (NAD(P)(+) transhydrogenase [B-specific])	sthA sth	Class-I pyridine nucleotide-disulfide oxidoreductase family	cell redox homeostasis; NADP metabolic process	cytoplasm [GO:0005737]	flavin adenine dinucleotide binding [GO:0050660]; NAD(P)+ transhydrogenase (B-specific) activity [GO:0003957]	cytoplasm [GO:0005737]; flavin adenine dinucleotide binding [GO:0050660]; NAD(P)+ transhydrogenase (B-specific) activity [GO:0003957]; cell redox homeostasis [GO:0045454]; NADP metabolic process [GO:0006739]	GO:0003957; GO:0005737; GO:0006739; GO:0045454; GO:0050660	Unknown	Unknown	9098078	Unknown	464
A0A3S0UE65	65.3373	2.01599	0.953023	3.06049e-07	6.28612e-06	UP	A0A3S0UE65	Glutamate synthase large subunit (EC 1.4.1.13)	gltB D8M29_12895	Glutamate synthase family	glutamate biosynthetic process	Unknown	glutamate synthase (NADPH) activity [GO:0004355]	glutamate synthase (NADPH) activity [GO:0004355]; glutamate biosynthetic process [GO:0006537]	GO:0004355; GO:0006537	Unknown	Unknown	30578265	Unknown	303
A0A0W1QNV6	28.0401	2.01502	1.0782	2.35656e-05	0.000175537	UP	A0A0W1QNV6	Inorganic phosphate transporter	ATB93_05485	Unknown	phosphate ion transport	membrane [GO:0016020]	inorganic phosphate transmembrane transporter activity [GO:0005315]	membrane [GO:0016020]; inorganic phosphate transmembrane transporter activity [GO:0005315]; phosphate ion transport [GO:0006817]	GO:0005315; GO:0006817; GO:0016020	Unknown	Unknown	Unknown	Unknown	337
A0A2T6J9L7	78.9088	2.01171	1.02748	9.10007e-05	0.000530284	UP	A0A2T6J9L7	histidine kinase (EC 2.7.13.3)	C8C99_0227	Unknown	chemotaxis	cytoplasm [GO:0005737]	phosphorelay sensor kinase activity [GO:0000155]	cytoplasm [GO:0005737]; phosphorelay sensor kinase activity [GO:0000155]; chemotaxis [GO:0006935]	GO:0000155; GO:0005737; GO:0006935	Unknown	Unknown	Unknown	Unknown	2072
A0A1I1IAV8	37.5733	2.00872	0.871692	2.72566e-06	3.13262e-05	UP	A0A1I1IAV8	Flagellar biosynthetic protein FliP	fliP SAMN04487968_105209	FliP/MopC/SpaP family	bacterial-type flagellum organization; protein secretion	bacterial-type flagellum basal body [GO:0009425]; plasma membrane [GO:0005886]	Unknown	bacterial-type flagellum basal body [GO:0009425]; plasma membrane [GO:0005886]; bacterial-type flagellum organization [GO:0044781]; protein secretion [GO:0009306]	GO:0005886; GO:0009306; GO:0009425; GO:0044781	Unknown	Unknown	Unknown	Unknown	263
A0A257DUH0	4.80726	2.00404	0.541858	0.000451167	0.00195332	UP	A0A257DUH0	Type II secretion system protein GspH	gspH CFE47_22610	Unknown	protein secretion by the type II secretion system	membrane [GO:0016020]; type II protein secretion system complex [GO:0015627]	Unknown	membrane [GO:0016020]; type II protein secretion system complex [GO:0015627]; protein secretion by the type II secretion system [GO:0015628]	GO:0015627; GO:0015628; GO:0016020	Unknown	Unknown	Unknown	Unknown	153
Q8GAV7	63.5066	1.99034	0.913914	1.45792e-05	0.000118552	UP	Q8GAV7	C-terminal reagion of putative cytoplasmic axial filament protein	orf4	Unknown	RNA processing	Unknown	metal ion binding [GO:0046872]; ribonuclease activity [GO:0004540]; RNA binding [GO:0003723]	metal ion binding [GO:0046872]; ribonuclease activity [GO:0004540]; RNA binding [GO:0003723]; RNA processing [GO:0006396]	GO:0003723; GO:0004540; GO:0006396; GO:0046872	Unknown	Unknown	12406764	Unknown	234
A0A5A7M8M0	15.6513	1.97527	0.779794	0.000174911	0.000910479	UP	A0A5A7M8M0	HTH rpiR-type domain-containing protein	CTTA_0958	Unknown	glycolytic process	Unknown	carbohydrate derivative binding [GO:0097367]; DNA binding [GO:0003677]; DNA-binding transcription factor activity [GO:0003700]; kinase activity [GO:0016301]	carbohydrate derivative binding [GO:0097367]; DNA binding [GO:0003677]; DNA-binding transcription factor activity [GO:0003700]; kinase activity [GO:0016301]; glycolytic process [GO:0006096]	GO:0003677; GO:0003700; GO:0006096; GO:0016301; GO:0097367	Unknown	Unknown	Unknown	Unknown	324
A0A1Y1J6V8	27.8403	1.94926	0.799663	0.00295115	0.00913971	UP	A0A1Y1J6V8	Beta-lactamase (EC 3.5.2.6)	CTR2_3029	Class-A beta-lactamase family	beta-lactam antibiotic catabolic process; response to antibiotic	Unknown	beta-lactamase activity [GO:0008800]	beta-lactamase activity [GO:0008800]; beta-lactam antibiotic catabolic process [GO:0030655]; response to antibiotic [GO:0046677]	GO:0008800; GO:0030655; GO:0046677	Unknown	Unknown	Unknown	Unknown	296
A0A0Q4SAF8	36.4276	1.93926	0.93675	1.10247e-06	1.57188e-05	UP	A0A0Q4SAF8	PhoU domain-containing protein	ASF16_01780	Unknown	sodium-dependent phosphate transport	plasma membrane [GO:0005886]	sodium:phosphate symporter activity [GO:0005436]	plasma membrane [GO:0005886]; sodium:phosphate symporter activity [GO:0005436]; sodium-dependent phosphate transport [GO:0044341]	GO:0005436; GO:0005886; GO:0044341	Unknown	Unknown	Unknown	Unknown	551
A0A257E1N2	38.2739	1.93121	0.944115	3.40137e-05	0.000235205	UP	A0A257E1N2	Chemotaxis protein	CFE47_10290	Methyl-accepting chemotaxis (MCP) protein family	chemotaxis; signal transduction	membrane [GO:0016020]	Unknown	membrane [GO:0016020]; chemotaxis [GO:0006935]; signal transduction [GO:0007165]	GO:0006935; GO:0007165; GO:0016020	Unknown	Unknown	Unknown	Unknown	695
A0A316TJ69	33.4023	1.9241	0.902008	0.00261546	0.00823333	UP	A0A316TJ69	DNA polymerase III subunit alpha (EC 2.7.7.7)	DJ010_05670	Unknown	DNA replication	cytoplasm [GO:0005737]	3'-5' exonuclease activity [GO:0008408]; DNA-directed DNA polymerase activity [GO:0003887]; nucleic acid binding [GO:0003676]	cytoplasm [GO:0005737]; 3'-5' exonuclease activity [GO:0008408]; DNA-directed DNA polymerase activity [GO:0003887]; nucleic acid binding [GO:0003676]; DNA replication [GO:0006260]	GO:0003676; GO:0003887; GO:0005737; GO:0006260; GO:0008408	Unknown	Unknown	Unknown	Unknown	1189
A0A5C6YIG6	82.5179	1.92271	0.97804	8.56704e-08	2.32318e-06	UP	A0A5C6YIG6	Flagellar hook-associated protein 1	flgK FUT88_02705	Flagella basal body rod proteins family	bacterial-type flagellum assembly	bacterial-type flagellum hook [GO:0009424]; extracellular region [GO:0005576]	structural molecule activity [GO:0005198]	bacterial-type flagellum hook [GO:0009424]; extracellular region [GO:0005576]; structural molecule activity [GO:0005198]; bacterial-type flagellum assembly [GO:0044780]	GO:0005198; GO:0005576; GO:0009424; GO:0044780	Unknown	Unknown	Unknown	Unknown	644
A0A7X5VD95	41.9106	1.90451	0.825645	0.000363973	0.00164501	UP	A0A7X5VD95	Mutator family transposase	BJY22_000531 BJY22_003298 BJY22_003349 BJY22_004828	Transposase mutator family	transposition, DNA-mediated	Unknown	DNA binding [GO:0003677]; transposase activity [GO:0004803]	DNA binding [GO:0003677]; transposase activity [GO:0004803]; transposition, DNA-mediated [GO:0006313]	GO:0003677; GO:0004803; GO:0006313	Unknown	Unknown	Unknown	Unknown	415
W2DG61	52.5921	1.89196	1.04711	0.00017863	0.000922958	UP	W2DG61	Glutathione hydrolase proenzyme (EC 2.3.2.2) (EC 3.4.19.13) [Cleaved into: Glutathione hydrolase large chain; Glutathione hydrolase small chain]	H096_23118	Gamma-glutamyltransferase family	glutathione biosynthetic process; glutathione catabolic process	Unknown	glutathione hydrolase activity [GO:0036374]; hypoglycin A gamma-glutamyl transpeptidase activity [GO:0102953]; leukotriene C4 gamma-glutamyl transferase activity [GO:0103068]	glutathione hydrolase activity [GO:0036374]; hypoglycin A gamma-glutamyl transpeptidase activity [GO:0102953]; leukotriene C4 gamma-glutamyl transferase activity [GO:0103068]; glutathione biosynthetic process [GO:0006750]; glutathione catabolic process [GO:0006751]	GO:0006750; GO:0006751; GO:0036374; GO:0102953; GO:0103068	PATHWAY: Sulfur metabolism; glutathione metabolism. {ECO:0000256|RuleBase:RU368036}.	Unknown	24286439	Unknown	394
D0J1U2	17.0802	1.89105	0.769573	4.03009e-05	0.000270127	UP	D0J1U2	tRNA dimethylallyltransferase (EC 2.5.1.75) (Dimethylallyl diphosphate:tRNA dimethylallyltransferase) (DMAPP:tRNA dimethylallyltransferase) (DMATase) (Isopentenyl-diphosphate:tRNA isopentenyltransferase) (IPP transferase) (IPPT) (IPTase)	miaA CtCNB1_1092	IPP transferase family	tRNA processing	Unknown	ATP binding [GO:0005524]; tRNA dimethylallyltransferase activity [GO:0052381]	ATP binding [GO:0005524]; tRNA dimethylallyltransferase activity [GO:0052381]; tRNA processing [GO:0008033]	GO:0005524; GO:0008033; GO:0052381	Unknown	Unknown	19734336	Unknown	335
A0A6P1B4S0	105.345	1.87887	0.935916	1.4579e-06	1.93873e-05	UP	A0A6P1B4S0	Glu_synthase domain-containing protein	GN156_28445	Glutamate synthase family	glutamate biosynthetic process	Unknown	glutamate synthase activity [GO:0015930]	glutamate synthase activity [GO:0015930]; glutamate biosynthetic process [GO:0006537]	GO:0006537; GO:0015930	Unknown	Unknown	Unknown	Unknown	91
A0A7V2UEW1	8.50489	1.87505	0.690132	0.000542867	0.0022614	UP	A0A7V2UEW1	ABC transporter permease subunit	ENR45_00555	Binding-protein-dependent transport system permease family	transmembrane transport	ATP-binding cassette (ABC) transporter complex [GO:0043190]	Unknown	ATP-binding cassette (ABC) transporter complex [GO:0043190]; transmembrane transport [GO:0055085]	GO:0043190; GO:0055085	Unknown	Unknown	31911466	Unknown	204
A0A1H1SY17	31.3105	1.87057	0.904432	0.000159871	0.000843152	UP	A0A1H1SY17	Chaperonin GroEL (EC 5.6.1.7) (60 kDa chaperonin) (Chaperonin-60) (Cpn60)	groEL groL SAMN04488570_2081	Chaperonin (HSP60) family	protein refolding	capsule [GO:0042603]; cell surface [GO:0009986]; cytoplasm [GO:0005737]	ATP binding [GO:0005524]; ATP-dependent protein folding chaperone [GO:0140662]; isomerase activity [GO:0016853]; unfolded protein binding [GO:0051082]	capsule [GO:0042603]; cell surface [GO:0009986]; cytoplasm [GO:0005737]; ATP binding [GO:0005524]; ATP-dependent protein folding chaperone [GO:0140662]; isomerase activity [GO:0016853]; unfolded protein binding [GO:0051082]; protein refolding [GO:0042026]	GO:0005524; GO:0005737; GO:0009986; GO:0016853; GO:0042026; GO:0042603; GO:0051082; GO:0140662	Unknown	Unknown	Unknown	Unknown	540
A0A1Y2QAS0	20.7119	1.86943	0.949528	5.08601e-05	0.000328178	UP	A0A1Y2QAS0	DNA-directed DNA polymerase (EC 2.7.7.7)	CAP40_14990	DNA polymerase type-Y family	DNA repair; SOS response	Unknown	damaged DNA binding [GO:0003684]; DNA-directed DNA polymerase activity [GO:0003887]	damaged DNA binding [GO:0003684]; DNA-directed DNA polymerase activity [GO:0003887]; DNA repair [GO:0006281]; SOS response [GO:0009432]	GO:0003684; GO:0003887; GO:0006281; GO:0009432	Unknown	Unknown	Unknown	Unknown	465
A0A645E6U4	56.8862	1.83576	0.921023	3.79007e-07	7.35185e-06	UP	A0A645E6U4	Glutamine--tRNA ligase (EC 6.1.1.18)	glnS_33 SDC9_144693	Unknown	tRNA aminoacylation for protein translation	cytoplasm [GO:0005737]	ATP binding [GO:0005524]; glutamine-tRNA ligase activity [GO:0004819]	cytoplasm [GO:0005737]; ATP binding [GO:0005524]; glutamine-tRNA ligase activity [GO:0004819]; tRNA aminoacylation for protein translation [GO:0006418]	GO:0004819; GO:0005524; GO:0005737; GO:0006418	Unknown	Unknown	Unknown	Unknown	247
A0A257DVL2	63.654	1.82395	0.981501	0.000147689	0.000797868	UP	A0A257DVL2	Pilus assembly protein	CFE47_22685	Unknown	type IV pilus assembly; type IV pilus-dependent motility	Unknown	Unknown	type IV pilus assembly [GO:0043683]; type IV pilus-dependent motility [GO:0043107]	GO:0043107; GO:0043683	Unknown	Unknown	Unknown	Unknown	323
A0A1I1LM02	104.036	1.82324	0.983646	2.07974e-06	2.55291e-05	UP	A0A1I1LM02	IMP dehydrogenase	SAMN04487968_11038	IMPDH/GMPR family	purine nucleotide biosynthetic process	Unknown	IMP dehydrogenase activity [GO:0003938]	IMP dehydrogenase activity [GO:0003938]; purine nucleotide biosynthetic process [GO:0006164]	GO:0003938; GO:0006164	Unknown	Unknown	Unknown	Unknown	385
A0A8B4S726	81.7799	1.80538	0.985132	0.00222296	0.00719988	UP	A0A8B4S726	NAD-dependent methanol dehydrogenase (EC 1.1.1.244)	mdh_2 NCTC10698_03841	Unknown	antibiotic biosynthetic process	Unknown	metal ion binding [GO:0046872]; oxidoreductase activity [GO:0016491]	metal ion binding [GO:0046872]; oxidoreductase activity [GO:0016491]; antibiotic biosynthetic process [GO:0017000]	GO:0016491; GO:0017000; GO:0046872	Unknown	Unknown	Unknown	Unknown	368
A0A172Y3R1	17.7013	1.80533	0.733279	0.00123466	0.0044317	UP	A0A172Y3R1	Fumarate hydratase class II (Fumarase C) (EC 4.2.1.2) (Aerobic fumarase) (Iron-independent fumarase)	fumC DA69_03255 E3U41_06335	Class-II fumarase/aspartase family, Fumarase subfamily	fumarate metabolic process; tricarboxylic acid cycle	tricarboxylic acid cycle enzyme complex [GO:0045239]	fumarate hydratase activity [GO:0004333]	tricarboxylic acid cycle enzyme complex [GO:0045239]; fumarate hydratase activity [GO:0004333]; fumarate metabolic process [GO:0006106]; tricarboxylic acid cycle [GO:0006099]	GO:0004333; GO:0006099; GO:0006106; GO:0045239	PATHWAY: Carbohydrate metabolism; tricarboxylic acid cycle; (S)-malate from fumarate: step 1/1. {ECO:0000256|HAMAP-Rule:MF_00743}.	Unknown	24903872	Unknown	463
A0A1I1MIW0	56.4879	1.78785	0.918597	0.000175876	0.000912137	UP	A0A1I1MIW0	Cysteine synthase	SAMN04487968_11217	Unknown	cysteine biosynthetic process from serine	Unknown	transferase activity, transferring alkyl or aryl (other than methyl) groups [GO:0016765]	transferase activity, transferring alkyl or aryl (other than methyl) groups [GO:0016765]; cysteine biosynthetic process from serine [GO:0006535]	GO:0006535; GO:0016765	Unknown	Unknown	Unknown	Unknown	320
A0A2E0MKN4	16.858	1.78507	0.795863	0.00112661	0.00410664	UP	A0A2E0MKN4	Pup--protein ligase	CMJ44_03440	Unknown	modification-dependent protein catabolic process; proteasomal protein catabolic process	Unknown	ligase activity [GO:0016874]	ligase activity [GO:0016874]; modification-dependent protein catabolic process [GO:0019941]; proteasomal protein catabolic process [GO:0010498]	GO:0010498; GO:0016874; GO:0019941	Unknown	Unknown	Unknown	Unknown	56
A0A521R3W7	35.8273	1.77112	0.900233	0.000378962	0.00169796	UP	A0A521R3W7	Dihydroxy-acid dehydratase (EC 4.2.1.9)	EPO50_05735	IlvD/Edd family	carboxylic acid metabolic process; primary metabolic process	Unknown	dihydroxy-acid dehydratase activity [GO:0004160]	dihydroxy-acid dehydratase activity [GO:0004160]; carboxylic acid metabolic process [GO:0019752]; primary metabolic process [GO:0044238]	GO:0004160; GO:0019752; GO:0044238	Unknown	Unknown	Unknown	Unknown	602
A0A2T6JAF0	23.3428	1.76851	0.858653	4.57463e-06	4.70971e-05	UP	A0A2T6JAF0	Aconitate hydratase A (EC 4.2.1.3) (Iron-responsive protein-like) (RNA-binding protein)	C8C99_0483	Aconitase/IPM isomerase family	leucine biosynthetic process; tricarboxylic acid cycle	Unknown	aconitate hydratase activity [GO:0003994]; citrate dehydratase activity [GO:0047780]; iron-sulfur cluster binding [GO:0051536]; metal ion binding [GO:0046872]	aconitate hydratase activity [GO:0003994]; citrate dehydratase activity [GO:0047780]; iron-sulfur cluster binding [GO:0051536]; metal ion binding [GO:0046872]; leucine biosynthetic process [GO:0009098]; tricarboxylic acid cycle [GO:0006099]	GO:0003994; GO:0006099; GO:0009098; GO:0046872; GO:0047780; GO:0051536	PATHWAY: Carbohydrate metabolism; tricarboxylic acid cycle; isocitrate from oxaloacetate: step 2/2. {ECO:0000256|ARBA:ARBA00004717}.	Unknown	Unknown	Unknown	971
A0A7M1L533	30.8311	1.76279	0.817335	0.00134112	0.00474771	UP	A0A7M1L533	aconitate hydratase (EC 4.2.1.3)	acnD INP81_06810	Aconitase/IPM isomerase family	propionate metabolic process, methylcitrate cycle	Unknown	aconitate hydratase activity [GO:0003994]; citrate dehydratase activity [GO:0047780]; iron-sulfur cluster binding [GO:0051536]; metal ion binding [GO:0046872]	aconitate hydratase activity [GO:0003994]; citrate dehydratase activity [GO:0047780]; iron-sulfur cluster binding [GO:0051536]; metal ion binding [GO:0046872]; propionate metabolic process, methylcitrate cycle [GO:0019679]	GO:0003994; GO:0019679; GO:0046872; GO:0047780; GO:0051536	Unknown	Unknown	Unknown	Unknown	875
A0A8B4S259	18.0508	1.75527	0.812882	4.39737e-06	4.60724e-05	UP	A0A8B4S259	Aspartate chemoreceptor protein	tar_2 NCTC10698_01498	Methyl-accepting chemotaxis (MCP) protein family	signal transduction	membrane [GO:0016020]	Unknown	membrane [GO:0016020]; signal transduction [GO:0007165]	GO:0007165; GO:0016020	Unknown	Unknown	Unknown	Unknown	553
K0I9J1	10.7295	1.72354	0.721307	0.000384509	0.00171376	UP	K0I9J1	Peptidase S45 penicillin amidase	C380_10080	Peptidase S45 family	antibiotic biosynthetic process	Unknown	hydrolase activity, acting on carbon-nitrogen (but not peptide) bonds, in linear amides [GO:0016811]; metal ion binding [GO:0046872]	hydrolase activity, acting on carbon-nitrogen (but not peptide) bonds, in linear amides [GO:0016811]; metal ion binding [GO:0046872]; antibiotic biosynthetic process [GO:0017000]	GO:0016811; GO:0017000; GO:0046872	Unknown	Unknown	23209225	Unknown	850
A0A1I1HK33	185.703	1.70427	0.946057	6.22047e-07	1.03148e-05	UP	A0A1I1HK33	Uroporphyrinogen III methyltransferase / synthase	SAMN04487968_104266	Precorrin methyltransferase family	methylation; tetrapyrrole biosynthetic process	Unknown	methyltransferase activity [GO:0008168]; uroporphyrinogen-III synthase activity [GO:0004852]	methyltransferase activity [GO:0008168]; uroporphyrinogen-III synthase activity [GO:0004852]; methylation [GO:0032259]; tetrapyrrole biosynthetic process [GO:0033014]	GO:0004852; GO:0008168; GO:0032259; GO:0033014	Unknown	Unknown	Unknown	Unknown	548
A0A2A4I661	80.6805	1.69414	0.889985	3.70956e-10	4.05026e-08	UP	A0A2A4I661	S9 family peptidase	COA07_13395	Unknown	proteolysis	Unknown	serine-type peptidase activity [GO:0008236]	serine-type peptidase activity [GO:0008236]; proteolysis [GO:0006508]	GO:0006508; GO:0008236	Unknown	Unknown	Unknown	Unknown	657
A0A172Y622	14.418	1.68247	0.768885	0.00119746	0.00433531	UP	A0A172Y622	UDP-N-acetylglucosamine 1-carboxyvinyltransferase (EC 2.5.1.7) (Enoylpyruvate transferase) (UDP-N-acetylglucosamine enolpyruvyl transferase) (EPT)	murA DA69_07870	EPSP synthase family, MurA subfamily	cell cycle; cell division; cell wall organization; peptidoglycan biosynthetic process; regulation of cell shape; UDP-N-acetylgalactosamine biosynthetic process	cytoplasm [GO:0005737]	UDP-N-acetylglucosamine 1-carboxyvinyltransferase activity [GO:0008760]	cytoplasm [GO:0005737]; UDP-N-acetylglucosamine 1-carboxyvinyltransferase activity [GO:0008760]; cell cycle [GO:0007049]; cell division [GO:0051301]; cell wall organization [GO:0071555]; peptidoglycan biosynthetic process [GO:0009252]; regulation of cell shape [GO:0008360]; UDP-N-acetylgalactosamine biosynthetic process [GO:0019277]	GO:0005737; GO:0007049; GO:0008360; GO:0008760; GO:0009252; GO:0019277; GO:0051301; GO:0071555	PATHWAY: Cell wall biogenesis; peptidoglycan biosynthesis. {ECO:0000256|HAMAP-Rule:MF_00111}.	Unknown	24903872	Unknown	429
A0A497VMW6	36.6984	1.66266	0.885045	1.24044e-08	5.59412e-07	UP	A0A497VMW6	Putative transposase YbfD/YdcC	C8C98_4183	Unknown	transposition, DNA-mediated	Unknown	DNA binding [GO:0003677]; transposase activity [GO:0004803]	DNA binding [GO:0003677]; transposase activity [GO:0004803]; transposition, DNA-mediated [GO:0006313]	GO:0003677; GO:0004803; GO:0006313	Unknown	Unknown	Unknown	Unknown	371
A0A516G8V9	70.1889	1.66021	0.897073	9.84946e-06	8.67631e-05	UP	A0A516G8V9	Succinate--CoA ligase [ADP-forming] subunit beta (EC 6.2.1.5) (Succinyl-CoA synthetase subunit beta) (SCS-beta)	sucC FNH13_06020	Succinate/malate CoA ligase beta subunit family	tricarboxylic acid cycle	cytoplasm [GO:0005737]	ATP binding [GO:0005524]; magnesium ion binding [GO:0000287]; succinate-CoA ligase (ADP-forming) activity [GO:0004775]	cytoplasm [GO:0005737]; ATP binding [GO:0005524]; magnesium ion binding [GO:0000287]; succinate-CoA ligase (ADP-forming) activity [GO:0004775]; tricarboxylic acid cycle [GO:0006099]	GO:0000287; GO:0004775; GO:0005524; GO:0005737; GO:0006099	PATHWAY: Carbohydrate metabolism; tricarboxylic acid cycle; succinate from succinyl-CoA (ligase route): step 1/1. {ECO:0000256|HAMAP-Rule:MF_00558}.	Unknown	Unknown	Unknown	390
A0A172Y8A2	26.5188	1.64844	0.857986	0.000127878	0.000710261	UP	A0A172Y8A2	S-adenosylmethionine synthase (AdoMet synthase) (EC 2.5.1.6) (MAT) (Methionine adenosyltransferase)	metK DA69_12380	AdoMet synthase family	one-carbon metabolic process; S-adenosylmethionine biosynthetic process	cytoplasm [GO:0005737]	ATP binding [GO:0005524]; magnesium ion binding [GO:0000287]; methionine adenosyltransferase activity [GO:0004478]	cytoplasm [GO:0005737]; ATP binding [GO:0005524]; magnesium ion binding [GO:0000287]; methionine adenosyltransferase activity [GO:0004478]; one-carbon metabolic process [GO:0006730]; S-adenosylmethionine biosynthetic process [GO:0006556]	GO:0000287; GO:0004478; GO:0005524; GO:0005737; GO:0006556; GO:0006730	PATHWAY: Amino-acid biosynthesis; S-adenosyl-L-methionine biosynthesis; S-adenosyl-L-methionine from L-methionine: step 1/1. {ECO:0000256|ARBA:ARBA00005224, ECO:0000256|HAMAP-Rule:MF_00086}.	Unknown	24903872	Unknown	411
A0A5N7WKC3	59.1498	1.64825	0.934525	1.49437e-06	1.97456e-05	UP	A0A5N7WKC3	dTDP-4-dehydrorhamnose 3,5-epimerase (EC 5.1.3.13) (Thymidine diphospho-4-keto-rhamnose 3,5-epimerase)	rfbC E2583_15255	DTDP-4-dehydrorhamnose 3,5-epimerase family	dTDP-rhamnose biosynthetic process	Unknown	dTDP-4-dehydrorhamnose 3,5-epimerase activity [GO:0008830]	dTDP-4-dehydrorhamnose 3,5-epimerase activity [GO:0008830]; dTDP-rhamnose biosynthetic process [GO:0019305]	GO:0008830; GO:0019305	PATHWAY: Carbohydrate biosynthesis; dTDP-L-rhamnose biosynthesis. {ECO:0000256|RuleBase:RU364069}.	Unknown	Unknown	Unknown	183
E5FDK9	15.367	1.63856	0.7777	5.42493e-05	0.000344159	UP	E5FDK9	DNA-directed RNA polymerase (EC 2.7.7.6)	Unknown	Unknown	DNA-templated transcription	DNA-directed RNA polymerase complex [GO:0000428]	DNA binding [GO:0003677]; DNA-directed 5'-3' RNA polymerase activity [GO:0003899]	DNA-directed RNA polymerase complex [GO:0000428]; DNA binding [GO:0003677]; DNA-directed 5'-3' RNA polymerase activity [GO:0003899]; DNA-templated transcription [GO:0006351]	GO:0000428; GO:0003677; GO:0003899; GO:0006351	Unknown	Unknown	Unknown	Unknown	422
A0A6J4MLH4	28.0894	1.62021	0.798043	2.66338e-05	0.000195236	UP	A0A6J4MLH4	Nitrogen regulatory protein P-II	AVDCRST_MAG72-2438	P(II) protein family	regulation of nitrogen utilization	Unknown	enzyme regulator activity [GO:0030234]	enzyme regulator activity [GO:0030234]; regulation of nitrogen utilization [GO:0006808]	GO:0006808; GO:0030234	Unknown	Unknown	Unknown	Unknown	112
A0A3M4EV22	35.7662	1.61145	0.866984	0.000244253	0.0011902	UP	A0A3M4EV22	peptidoglycan glycosyltransferase (EC 2.4.1.129)	ALQ18_04288	Transpeptidase family; Glycosyltransferase 51 family	peptidoglycan biosynthetic process; proteolysis	membrane [GO:0016020]	carboxypeptidase activity [GO:0004180]; penicillin binding [GO:0008658]; peptidoglycan glycosyltransferase activity [GO:0008955]	membrane [GO:0016020]; carboxypeptidase activity [GO:0004180]; penicillin binding [GO:0008658]; peptidoglycan glycosyltransferase activity [GO:0008955]; peptidoglycan biosynthetic process [GO:0009252]; proteolysis [GO:0006508]	GO:0004180; GO:0006508; GO:0008658; GO:0008955; GO:0009252; GO:0016020	PATHWAY: Cell wall biogenesis; peptidoglycan biosynthesis. {ECO:0000256|ARBA:ARBA00004752}.	Unknown	Unknown	Unknown	788
A0A172Y6K4	25.4239	1.60523	0.732634	5.86835e-05	0.000368347	UP	A0A172Y6K4	Probable glycine dehydrogenase (decarboxylating) subunit 1 (EC 1.4.4.2) (Glycine cleavage system P-protein subunit 1) (Glycine decarboxylase subunit 1) (Glycine dehydrogenase (aminomethyl-transferring) subunit 1)	gcvPA DA69_08920	GcvP family, N-terminal subunit subfamily	glycine decarboxylation via glycine cleavage system; nucleoside metabolic process	Unknown	glycine dehydrogenase (decarboxylating) activity [GO:0004375]	glycine dehydrogenase (decarboxylating) activity [GO:0004375]; glycine decarboxylation via glycine cleavage system [GO:0019464]; nucleoside metabolic process [GO:0009116]	GO:0004375; GO:0009116; GO:0019464	Unknown	Unknown	24903872	Unknown	448
B7X0R2	42.3859	1.60382	0.753062	0.00023437	0.00114535	UP	B7X0R2	3-beta hydroxysteroid dehydrogenase/isomerase	CtesDRAFT_PD3190	Unknown	steroid biosynthetic process	Unknown	3-beta-hydroxy-delta5-steroid dehydrogenase activity [GO:0003854]; isomerase activity [GO:0016853]	3-beta-hydroxy-delta5-steroid dehydrogenase activity [GO:0003854]; isomerase activity [GO:0016853]; steroid biosynthetic process [GO:0006694]	GO:0003854; GO:0006694; GO:0016853	Unknown	Unknown	15240283	Unknown	341
D0IXA3	7.57865	1.60192	0.654659	0.00166802	0.00571009	UP	D0IXA3	Methyltransferase type 12	CtCNB1_4669	Unknown	methylation	Unknown	methyltransferase activity [GO:0008168]	methyltransferase activity [GO:0008168]; methylation [GO:0032259]	GO:0008168; GO:0032259	Unknown	Unknown	19734336	Unknown	203
A0A257DW72	55.1129	1.59297	0.923002	0.00154122	0.00532431	UP	A0A257DW72	Type II secretion system protein F	CFE47_19755	GSP F family	protein secretion	plasma membrane [GO:0005886]	Unknown	plasma membrane [GO:0005886]; protein secretion [GO:0009306]	GO:0005886; GO:0009306	Unknown	Unknown	Unknown	Unknown	402
A0A2T6JK93	9.91782	1.58801	0.773729	0.00238421	0.00765643	UP	A0A2T6JK93	Phage replication initiation protein	C8C99_4028	Plasmid replication initiation factor family	DNA replication initiation	Unknown	DNA binding [GO:0003677]; DNA topoisomerase activity [GO:0003916]	DNA binding [GO:0003677]; DNA topoisomerase activity [GO:0003916]; DNA replication initiation [GO:0006270]	GO:0003677; GO:0003916; GO:0006270	Unknown	Unknown	Unknown	Unknown	407
A0A0B5HQS7	73.2506	1.57647	0.930459	1.52089e-08	6.50532e-07	UP	A0A0B5HQS7	Cobalt-zinc-cadmium resistance protein	czcA	Unknown	response to toxic substance	plasma membrane [GO:0005886]	transmembrane transporter activity [GO:0022857]	plasma membrane [GO:0005886]; transmembrane transporter activity [GO:0022857]; response to toxic substance [GO:0009636]	GO:0005886; GO:0009636; GO:0022857	Unknown	Unknown	Unknown	Unknown	316
A0A257E8D6	65.6722	1.56395	0.9317	0.001531	0.00530669	UP	A0A257E8D6	Ketodeoxygluconokinase	CFE47_01495	Unknown	phosphorylation	Unknown	kinase activity [GO:0016301]; phosphotransferase activity, alcohol group as acceptor [GO:0016773]	kinase activity [GO:0016301]; phosphotransferase activity, alcohol group as acceptor [GO:0016773]; phosphorylation [GO:0016310]	GO:0016301; GO:0016310; GO:0016773	Unknown	Unknown	Unknown	Unknown	301
K0HXC2	9.83932	1.55806	0.654337	0.000224993	0.00110735	UP	K0HXC2	4-hydroxybenzoate 3-monooxygenase (EC 1.14.13.2)	C380_19695	Unknown	benzoate catabolic process	Unknown	4-hydroxybenzoate 3-monooxygenase activity [GO:0018659]; FAD binding [GO:0071949]	4-hydroxybenzoate 3-monooxygenase activity [GO:0018659]; FAD binding [GO:0071949]; benzoate catabolic process [GO:0043639]	GO:0018659; GO:0043639; GO:0071949	Unknown	Unknown	23209225	Unknown	394
A0A7Y8ATS1	29.5431	1.54997	0.940746	5.30944e-06	5.2827e-05	UP	A0A7Y8ATS1	N-carbamoylputrescine amidase (EC 3.5.1.53)	aguB HX787_27655	Carbon-nitrogen hydrolase superfamily	polyamine biosynthetic process	Unknown	N-carbamoylputrescine amidase activity [GO:0050126]	N-carbamoylputrescine amidase activity [GO:0050126]; polyamine biosynthetic process [GO:0006596]	GO:0006596; GO:0050126	Unknown	Unknown	Unknown	Unknown	293
A0A5C4WGE3	208.301	1.5358	1.00149	1.20752e-05	0.000100607	UP	A0A5C4WGE3	RNA polymerase sigma factor	FHP29_03265	Sigma-70 factor family, ECF subfamily	DNA-templated transcription initiation; response to stress	Unknown	DNA binding [GO:0003677]; sigma factor activity [GO:0016987]	DNA binding [GO:0003677]; sigma factor activity [GO:0016987]; DNA-templated transcription initiation [GO:0006352]; response to stress [GO:0006950]	GO:0003677; GO:0006352; GO:0006950; GO:0016987	Unknown	Unknown	26530636	Unknown	237
A0A6M5XQR7	41.823	1.52253	0.857467	2.60427e-06	3.05229e-05	UP	A0A6M5XQR7	HAMP domain-containing protein	HK414_14890	Unknown	signal transduction	Unknown	Unknown	signal transduction [GO:0007165]	GO:0007165	Unknown	Unknown	Unknown	Unknown	120
A0A0M2DNM2	6.92493	1.51612	0.607693	0.000898847	0.00342139	UP	A0A0M2DNM2	Phosphatidylglycerophosphatase A (EC 3.1.3.27) (Phosphatidylglycerolphosphate phosphatase A)	CSE6_012_22930	Unknown	phosphatidylglycerol biosynthetic process; phospholipid catabolic process	plasma membrane [GO:0005886]	metal ion binding [GO:0046872]; phosphatidylglycerophosphatase activity [GO:0008962]	plasma membrane [GO:0005886]; metal ion binding [GO:0046872]; phosphatidylglycerophosphatase activity [GO:0008962]; phosphatidylglycerol biosynthetic process [GO:0006655]; phospholipid catabolic process [GO:0009395]	GO:0005886; GO:0006655; GO:0008962; GO:0009395; GO:0046872	PATHWAY: Phospholipid metabolism; phosphatidylglycerol biosynthesis; phosphatidylglycerol from CDP-diacylglycerol: step 2/2. {ECO:0000256|PIRNR:PIRNR006162}.	Unknown	Unknown	Unknown	170
A0A2N4TLF9	57.1498	1.51179	0.951802	0.000624754	0.00253567	UP	A0A2N4TLF9	Pyruvate dehydrogenase E1 component (EC 1.2.4.1)	aceE C0Q88_22330	Unknown	glycolytic process	Unknown	metal ion binding [GO:0046872]; pyruvate dehydrogenase (acetyl-transferring) activity [GO:0004739]	metal ion binding [GO:0046872]; pyruvate dehydrogenase (acetyl-transferring) activity [GO:0004739]; glycolytic process [GO:0006096]	GO:0004739; GO:0006096; GO:0046872	Unknown	Unknown	Unknown	Unknown	896
A0A1Y2Q3Z1	52.6448	1.50949	1.00907	3.32452e-07	6.61149e-06	UP	A0A1Y2Q3Z1	Molecular chaperone Hsp33	CAP40_18310	Unknown	protein folding	cytoplasm [GO:0005737]	unfolded protein binding [GO:0051082]	cytoplasm [GO:0005737]; unfolded protein binding [GO:0051082]; protein folding [GO:0006457]	GO:0005737; GO:0006457; GO:0051082	Unknown	Unknown	Unknown	Unknown	358
B7X2K8	19.5449	1.48675	0.854526	0.000996392	0.00371431	UP	B7X2K8	MotA/TolQ/ExbB proton channel	CtesDRAFT_PD1516	ExbB/tolQ family	protein transport	plasma membrane [GO:0005886]	Unknown	plasma membrane [GO:0005886]; protein transport [GO:0015031]	GO:0005886; GO:0015031	Unknown	Unknown	15240283	Unknown	240
A0A1Y1IVN4	32.1463	1.48293	0.877577	0.000189186	0.000970252	UP	A0A1Y1IVN4	4-hydroxy-3-methylbut-2-enyl diphosphate reductase (HMBPP reductase) (EC 1.17.7.4)	ispH CTR2_0788	IspH family	dimethylallyl diphosphate biosynthetic process; isopentenyl diphosphate biosynthetic process, methylerythritol 4-phosphate pathway; terpenoid biosynthetic process	Unknown	4 iron, 4 sulfur cluster binding [GO:0051539]; 4-hydroxy-3-methylbut-2-en-1-yl diphosphate reductase activity [GO:0051745]; metal ion binding [GO:0046872]; nucleotidyltransferase activity [GO:0016779]	4 iron, 4 sulfur cluster binding [GO:0051539]; 4-hydroxy-3-methylbut-2-en-1-yl diphosphate reductase activity [GO:0051745]; metal ion binding [GO:0046872]; nucleotidyltransferase activity [GO:0016779]; dimethylallyl diphosphate biosynthetic process [GO:0050992]; isopentenyl diphosphate biosynthetic process, methylerythritol 4-phosphate pathway [GO:0019288]; terpenoid biosynthetic process [GO:0016…	GO:0016114; GO:0016779; GO:0019288; GO:0046872; GO:0050992; GO:0051539; GO:0051745	PATHWAY: Isoprenoid biosynthesis; dimethylallyl diphosphate biosynthesis; dimethylallyl diphosphate from (2E)-4-hydroxy-3-methylbutenyl diphosphate: step 1/1. {ECO:0000256|HAMAP-Rule:MF_00191}.; PATHWAY: Isoprenoid biosynthesis; isopentenyl diphosphate biosynthesis via DXP pathway; isopentenyl diphosphate from 1-deoxy-D-xylulose 5-phosphate: step 6/6. {ECO:0000256|HAMAP-Rule:MF_00191}.	Unknown	Unknown	Unknown	328
A0A379JBV7	19.5239	1.47844	0.732817	0.000462916	0.00198933	UP	A0A379JBV7	Phosphogluconate dehydratase (EC 4.2.1.12)	ilvD_1 edd NCTC3756_04123	IlvD/Edd family	D-gluconate catabolic process; Entner-Doudoroff pathway through 6-phosphogluconate	Unknown	4 iron, 4 sulfur cluster binding [GO:0051539]; metal ion binding [GO:0046872]; phosphogluconate dehydratase activity [GO:0004456]	4 iron, 4 sulfur cluster binding [GO:0051539]; metal ion binding [GO:0046872]; phosphogluconate dehydratase activity [GO:0004456]; D-gluconate catabolic process [GO:0046177]; Entner-Doudoroff pathway through 6-phosphogluconate [GO:0009255]	GO:0004456; GO:0009255; GO:0046177; GO:0046872; GO:0051539	PATHWAY: Carbohydrate metabolism; Entner-Doudoroff pathway. {ECO:0000256|HAMAP-Rule:MF_02094}.	Unknown	Unknown	Unknown	608
D0IYL7	84.7327	1.47632	0.859502	0.000428929	0.00188121	UP	D0IYL7	Carbamoyl-phosphate synthase L chain	CtCNB1_0507	Unknown	purine nucleotide biosynthetic process	Unknown	ATP binding [GO:0005524]; ligase activity [GO:0016874]; metal ion binding [GO:0046872]	ATP binding [GO:0005524]; ligase activity [GO:0016874]; metal ion binding [GO:0046872]; purine nucleotide biosynthetic process [GO:0006164]	GO:0005524; GO:0006164; GO:0016874; GO:0046872	Unknown	Unknown	19734336	Unknown	678
C3KDG1	40.9277	1.47237	0.959752	1.46977e-06	1.94827e-05	UP	C3KDG1	Regulatory protein RecX	recX PFLU_1190	RecX family	regulation of DNA repair	cytoplasm [GO:0005737]	Unknown	cytoplasm [GO:0005737]; regulation of DNA repair [GO:0006282]	GO:0005737; GO:0006282	Unknown	Unknown	19432983	Unknown	155
C1A4J4	110.247	1.46894	1.02966	0.00144287	0.00504334	UP	C1A4J4	50S ribosomal protein L36	rpmJ GAU_1977	Bacterial ribosomal protein bL36 family	translation	ribonucleoprotein complex [GO:1990904]; ribosome [GO:0005840]	structural constituent of ribosome [GO:0003735]	ribonucleoprotein complex [GO:1990904]; ribosome [GO:0005840]; structural constituent of ribosome [GO:0003735]; translation [GO:0006412]	GO:0003735; GO:0005840; GO:0006412; GO:1990904	Unknown	Unknown	Unknown	Unknown	38
A0A4U3ID88	13.476	1.46632	0.75488	0.00040386	0.00178447	UP	A0A4U3ID88	RNA pseudouridine synthase	PspCFBP13528_12150	Unknown	ncRNA processing; pseudouridine synthesis	Unknown	catalytic activity, acting on RNA [GO:0140098]; pseudouridine synthase activity [GO:0009982]; RNA binding [GO:0003723]	catalytic activity, acting on RNA [GO:0140098]; pseudouridine synthase activity [GO:0009982]; RNA binding [GO:0003723]; ncRNA processing [GO:0034470]; pseudouridine synthesis [GO:0001522]	GO:0001522; GO:0003723; GO:0009982; GO:0034470; GO:0140098	Unknown	Unknown	31040301	Unknown	211
A0A531KQ20	79.0812	1.465	0.893332	1.73211e-08	7.18651e-07	UP	A0A531KQ20	Vitamin B12-dependent ribonucleotide reductase (EC 1.17.4.1)	E5X43_24590	Unknown	DNA replication	Unknown	ribonucleoside-diphosphate reductase activity, thioredoxin disulfide as acceptor [GO:0004748]	ribonucleoside-diphosphate reductase activity, thioredoxin disulfide as acceptor [GO:0004748]; DNA replication [GO:0006260]	GO:0004748; GO:0006260	Unknown	Unknown	Unknown	Unknown	251
A0A3M5MD78	12.5541	1.45509	0.722325	6.63015e-05	0.000408138	UP	A0A3M5MD78	citrate synthase (unknown stereospecificity) (EC 2.3.3.16)	ALP43_01622	Citrate synthase family	tricarboxylic acid cycle	Unknown	citrate synthase activity [GO:0036440]	citrate synthase activity [GO:0036440]; tricarboxylic acid cycle [GO:0006099]	GO:0006099; GO:0036440	PATHWAY: Carbohydrate metabolism; tricarboxylic acid cycle; isocitrate from oxaloacetate: step 1/2. {ECO:0000256|ARBA:ARBA00004751}.	Unknown	Unknown	Unknown	290
A0A521QYT8	104.902	1.45275	0.864012	2.46804e-07	5.36121e-06	UP	A0A521QYT8	acetyl-CoA carboxylase (EC 6.4.1.2)	EPO50_08155	Unknown	lipid metabolic process; malonyl-CoA biosynthetic process	Unknown	acetyl-CoA carboxylase activity [GO:0003989]; ATP binding [GO:0005524]; metal ion binding [GO:0046872]; transferase activity [GO:0016740]	acetyl-CoA carboxylase activity [GO:0003989]; ATP binding [GO:0005524]; metal ion binding [GO:0046872]; transferase activity [GO:0016740]; lipid metabolic process [GO:0006629]; malonyl-CoA biosynthetic process [GO:2001295]	GO:0003989; GO:0005524; GO:0006629; GO:0016740; GO:0046872; GO:2001295	PATHWAY: Lipid metabolism; malonyl-CoA biosynthesis; malonyl-CoA from acetyl-CoA: step 1/1. {ECO:0000256|ARBA:ARBA00004956}.	Unknown	Unknown	Unknown	1122
A0A4Q5QTZ7	8.68007	1.44871	0.827352	0.00299258	0.0092314	UP	A0A4Q5QTZ7	50S ribosomal protein L16	EON55_16000	Universal ribosomal protein uL16 family	translation	ribonucleoprotein complex [GO:1990904]; ribosome [GO:0005840]	rRNA binding [GO:0019843]; structural constituent of ribosome [GO:0003735]; tRNA binding [GO:0000049]	ribonucleoprotein complex [GO:1990904]; ribosome [GO:0005840]; rRNA binding [GO:0019843]; structural constituent of ribosome [GO:0003735]; tRNA binding [GO:0000049]; translation [GO:0006412]	GO:0000049; GO:0003735; GO:0005840; GO:0006412; GO:0019843; GO:1990904	Unknown	Unknown	30498029	Unknown	91
A0A0W0I305	15.6888	1.44756	0.76439	0.000267372	0.00128098	UP	A0A0W0I305	DNA-binding response regulator (LuxR family transcriptional regulator) (Transcriptional regulatory protein DegU)	degU_2 degU ALQ17_04229 AO066_00140 BTR19_02375 C7A10_07780 CIB54_07935 PFL603g_04602 PflCFBP13510_20760 PFLmoz3_03431 PS663_04894	Unknown	phosphorelay signal transduction system; regulation of DNA-templated transcription	Unknown	DNA binding [GO:0003677]	DNA binding [GO:0003677]; phosphorelay signal transduction system [GO:0000160]; regulation of DNA-templated transcription [GO:0006355]	GO:0000160; GO:0003677; GO:0006355	Unknown	Unknown	31040301	Unknown	216
A0A1I1DHA7	94.258	1.44663	0.859764	8.76018e-06	7.9358e-05	UP	A0A1I1DHA7	DNA helicase (EC 3.6.4.12)	SAMN04487968_101256	Helicase family, UvrD subfamily	DNA repair	Unknown	ATP binding [GO:0005524]; DNA binding [GO:0003677]; DNA helicase activity [GO:0003678]; exonuclease activity [GO:0004527]	ATP binding [GO:0005524]; DNA binding [GO:0003677]; DNA helicase activity [GO:0003678]; exonuclease activity [GO:0004527]; DNA repair [GO:0006281]	GO:0003677; GO:0003678; GO:0004527; GO:0005524; GO:0006281	Unknown	Unknown	Unknown	Unknown	1061
A0A4Q4D7X8	29.3401	1.43633	0.730265	3.14539e-05	0.00022232	UP	A0A4Q4D7X8	ATP-binding cassette domain-containing protein	EON52_01925	Unknown	negative regulation of translational elongation	Unknown	ATP binding [GO:0005524]	ATP binding [GO:0005524]; negative regulation of translational elongation [GO:0045900]	GO:0005524; GO:0045900	Unknown	Unknown	30498029	Unknown	160
A0A8B4RY38	46.8472	1.43469	0.898936	0.000229376	0.00112625	UP	A0A8B4RY38	Thiol:disulfide interchange protein DsbD (EC 1.8.1.8)	dsbD NCTC10698_00075	Unknown	cytochrome complex assembly	plasma membrane [GO:0005886]	disulfide oxidoreductase activity [GO:0015036]	plasma membrane [GO:0005886]; disulfide oxidoreductase activity [GO:0015036]; cytochrome complex assembly [GO:0017004]	GO:0005886; GO:0015036; GO:0017004	Unknown	Unknown	Unknown	Unknown	759
A0A526YJL1	14.4821	1.43212	0.772668	0.000281789	0.00133661	UP	A0A526YJL1	UvrABC system protein B	E5Y60_29490	UvrB family	nucleotide-excision repair; SOS response	excinuclease repair complex [GO:0009380]	ATP binding [GO:0005524]; ATP hydrolysis activity [GO:0016887]; DNA binding [GO:0003677]; nuclease activity [GO:0004518]	excinuclease repair complex [GO:0009380]; ATP binding [GO:0005524]; ATP hydrolysis activity [GO:0016887]; DNA binding [GO:0003677]; nuclease activity [GO:0004518]; nucleotide-excision repair [GO:0006289]; SOS response [GO:0009432]	GO:0003677; GO:0004518; GO:0005524; GO:0006289; GO:0009380; GO:0009432; GO:0016887	Unknown	Unknown	Unknown	Unknown	265
A0A7Y9RU27	80.8301	1.42777	0.967111	0.00286825	0.00893421	UP	A0A7Y9RU27	Integrase	BJ989_001658	Unknown	DNA integration; DNA recombination	Unknown	DNA binding [GO:0003677]	DNA binding [GO:0003677]; DNA integration [GO:0015074]; DNA recombination [GO:0006310]	GO:0003677; GO:0006310; GO:0015074	Unknown	Unknown	Unknown	Unknown	394
A0A1D3K0Q2	43.2234	1.42385	0.854245	1.18297e-05	9.95568e-05	UP	A0A1D3K0Q2	Tail-specific protease (EC 3.4.21.102)	prc PVE_R1G4034	Peptidase S41A family	proteolysis	Unknown	serine-type endopeptidase activity [GO:0004252]	serine-type endopeptidase activity [GO:0004252]; proteolysis [GO:0006508]	GO:0004252; GO:0006508	Unknown	Unknown	Unknown	Unknown	693
A0A8I1V7F8	8.16422	1.41312	0.742494	0.00192655	0.00639466	UP	A0A8I1V7F8	UDP-N-acetylmuramoylalanine--D-glutamate ligase (EC 6.3.2.9) (D-glutamic acid-adding enzyme) (UDP-N-acetylmuramoyl-L-alanyl-D-glutamate synthetase)	murD J0G38_14225	MurCDEF family	cell cycle; cell division; cell wall organization; peptidoglycan biosynthetic process; regulation of cell shape	cytoplasm [GO:0005737]	ATP binding [GO:0005524]; tetrahydrofolylpolyglutamate synthase activity [GO:0004326]; UDP-N-acetylmuramoylalanine-D-glutamate ligase activity [GO:0008764]	cytoplasm [GO:0005737]; ATP binding [GO:0005524]; tetrahydrofolylpolyglutamate synthase activity [GO:0004326]; UDP-N-acetylmuramoylalanine-D-glutamate ligase activity [GO:0008764]; cell cycle [GO:0007049]; cell division [GO:0051301]; cell wall organization [GO:0071555]; peptidoglycan biosynthetic process [GO:0009252]; regulation of cell shape [GO:0008360]	GO:0004326; GO:0005524; GO:0005737; GO:0007049; GO:0008360; GO:0008764; GO:0009252; GO:0051301; GO:0071555	PATHWAY: Cell wall biogenesis; peptidoglycan biosynthesis. {ECO:0000256|ARBA:ARBA00004752, ECO:0000256|HAMAP-Rule:MF_00639, ECO:0000256|RuleBase:RU003664}.	Unknown	Unknown	Unknown	502
A0A1N7U3D2	18.4735	1.41104	0.849483	0.00171263	0.00582796	UP	A0A1N7U3D2	Protein MgtC	O204_23550 PS417_12790	MgtC/SapB family	methylation	plasma membrane [GO:0005886]	methyltransferase activity [GO:0008168]	plasma membrane [GO:0005886]; methyltransferase activity [GO:0008168]; methylation [GO:0032259]	GO:0005886; GO:0008168; GO:0032259	Unknown	Unknown	Unknown	Unknown	163
A0A7K0ZWS2	49.0413	1.41079	0.889037	0.000605191	0.00247871	UP	A0A7K0ZWS2	Ion channel protein	F2667_04725	Unknown	potassium ion transport	membrane [GO:0016020]	Unknown	membrane [GO:0016020]; potassium ion transport [GO:0006813]	GO:0006813; GO:0016020	Unknown	Unknown	Unknown	Unknown	365
A0A4Q3NTF1	11.1759	1.40186	0.781707	0.000633622	0.00256228	UP	A0A4Q3NTF1	ABC transporter permease subunit	EOO27_36035	Binding-protein-dependent transport system permease family	transmembrane transport	ATP-binding cassette (ABC) transporter complex [GO:0043190]	Unknown	ATP-binding cassette (ABC) transporter complex [GO:0043190]; transmembrane transport [GO:0055085]	GO:0043190; GO:0055085	Unknown	Unknown	30498029	Unknown	128
A0A373FT12	77.0889	1.39688	0.910954	7.29461e-09	3.83106e-07	UP	A0A373FT12	ABC transporter permease	DZC30_02180	Binding-protein-dependent transport system permease family	transmembrane transport	ATP-binding cassette (ABC) transporter complex [GO:0043190]	Unknown	ATP-binding cassette (ABC) transporter complex [GO:0043190]; transmembrane transport [GO:0055085]	GO:0043190; GO:0055085	Unknown	Unknown	Unknown	Unknown	294
A0A7X9U181	45.914	1.38843	0.936419	0.000308683	0.00143076	UP	A0A7X9U181	Stress response kinase A (EC 2.7.11.1) (Serine/threonine-protein kinase SrkA)	srkA HF327_07830	SrkA/RdoA protein kinase family	protein phosphorylation	cytoplasm [GO:0005737]	ATP binding [GO:0005524]; magnesium ion binding [GO:0000287]; protein serine/threonine kinase activity [GO:0004674]	cytoplasm [GO:0005737]; ATP binding [GO:0005524]; magnesium ion binding [GO:0000287]; protein serine/threonine kinase activity [GO:0004674]; protein phosphorylation [GO:0006468]	GO:0000287; GO:0004674; GO:0005524; GO:0005737; GO:0006468	Unknown	Unknown	Unknown	Unknown	344
A0A5M8GC75	12.0575	1.38684	0.80699	0.000457166	0.00197376	UP	A0A5M8GC75	fumarylacetoacetase (EC 3.7.1.2)	fahA F3K52_20310	Unknown	L-phenylalanine catabolic process; tyrosine catabolic process	Unknown	fumarylacetoacetase activity [GO:0004334]; metal ion binding [GO:0046872]	fumarylacetoacetase activity [GO:0004334]; metal ion binding [GO:0046872]; L-phenylalanine catabolic process [GO:0006559]; tyrosine catabolic process [GO:0006572]	GO:0004334; GO:0006559; GO:0006572; GO:0046872	PATHWAY: Amino-acid degradation; L-phenylalanine degradation; acetoacetate and fumarate from L-phenylalanine: step 6/6. {ECO:0000256|ARBA:ARBA00004782}.	Unknown	Unknown	Unknown	428
A0A0P9P9G1	23.5598	1.38561	0.870771	0.000102121	0.00058319	UP	A0A0P9P9G1	Coenzyme PQQ synthesis protein B (Pyrroloquinoline quinone biosynthesis protein B)	ALO75_04444	PqqB family	pyrroloquinoline quinone biosynthetic process	Unknown	Unknown	pyrroloquinoline quinone biosynthetic process [GO:0018189]	GO:0018189	PATHWAY: Cofactor biosynthesis; pyrroloquinoline quinone biosynthesis. {ECO:0000256|ARBA:ARBA00004886}.	Unknown	Unknown	Unknown	120
A0A2E2PXK6	92.4013	1.3833	0.894533	1.58724e-05	0.000127378	UP	A0A2E2PXK6	Acetolactate synthase (EC 2.2.1.6)	CMH84_02230	TPP enzyme family	isoleucine biosynthetic process; valine biosynthetic process	Unknown	acetolactate synthase activity [GO:0003984]; flavin adenine dinucleotide binding [GO:0050660]; magnesium ion binding [GO:0000287]; thiamine pyrophosphate binding [GO:0030976]	acetolactate synthase activity [GO:0003984]; flavin adenine dinucleotide binding [GO:0050660]; magnesium ion binding [GO:0000287]; thiamine pyrophosphate binding [GO:0030976]; isoleucine biosynthetic process [GO:0009097]; valine biosynthetic process [GO:0009099]	GO:0000287; GO:0003984; GO:0009097; GO:0009099; GO:0030976; GO:0050660	PATHWAY: Amino-acid biosynthesis; L-isoleucine biosynthesis; L-isoleucine from 2-oxobutanoate: step 1/4. {ECO:0000256|ARBA:ARBA00004974, ECO:0000256|RuleBase:RU003591}.; PATHWAY: Amino-acid biosynthesis; L-valine biosynthesis; L-valine from pyruvate: step 1/4. {ECO:0000256|ARBA:ARBA00005025, ECO:0000256|RuleBase:RU003591}.	Unknown	Unknown	Unknown	582
A0A3M4G5T2	79.9808	1.37271	0.970908	6.65384e-07	1.07839e-05	UP	A0A3M4G5T2	HAMP domain-containing protein	ALQ17_04845	Unknown	signal transduction	membrane [GO:0016020]	Unknown	membrane [GO:0016020]; signal transduction [GO:0007165]	GO:0007165; GO:0016020	Unknown	Unknown	Unknown	Unknown	289
A0A0E3BBK3	515.398	1.36979	0.935267	1.54104e-14	3.19689e-11	UP	A0A0E3BBK3	Adenylosuccinate lyase (ASL) (EC 4.3.2.2) (Adenylosuccinase)	P245_22150	Lyase 1 family, Adenylosuccinate lyase subfamily	'de novo' AMP biosynthetic process; 'de novo' IMP biosynthetic process	Unknown	(S)-2-(5-amino-1-(5-phospho-D-ribosyl)imidazole-4-carboxamido) succinate lyase (fumarate-forming) activity [GO:0070626]; N6-(1,2-dicarboxyethyl)AMP AMP-lyase (fumarate-forming) activity [GO:0004018]	(S)-2-(5-amino-1-(5-phospho-D-ribosyl)imidazole-4-carboxamido) succinate lyase (fumarate-forming) activity [GO:0070626]; N6-(1,2-dicarboxyethyl)AMP AMP-lyase (fumarate-forming) activity [GO:0004018]; 'de novo' AMP biosynthetic process [GO:0044208]; 'de novo' IMP biosynthetic process [GO:0006189]	GO:0004018; GO:0006189; GO:0044208; GO:0070626	PATHWAY: Purine metabolism; AMP biosynthesis via de novo pathway; AMP from IMP: step 2/2. {ECO:0000256|ARBA:ARBA00004734, ECO:0000256|RuleBase:RU361172}.; PATHWAY: Purine metabolism; IMP biosynthesis via de novo pathway; 5-amino-1-(5-phospho-D-ribosyl)imidazole-4-carboxamide from 5-amino-1-(5-phospho-D-ribosyl)imidazole-4-carboxylate: step 2/2. {ECO:0000256|ARBA:ARBA00004706, ECO:0000256|RuleBase…	Unknown	Unknown	Unknown	495
A0A0S4WD52	38.6583	1.35735	0.857809	1.27977e-06	1.76992e-05	UP	A0A0S4WD52	Aconitate hydratase (Aconitase) (EC 4.2.1.3)	acnA citB CJO87_07805 MAFF241647_14240 PSS4_v1_190044 RSSE_c3419 RUN1985_v1_290153 TO10_v1_150138	Aconitase/IPM isomerase family	leucine biosynthetic process; tricarboxylic acid cycle	Unknown	4 iron, 4 sulfur cluster binding [GO:0051539]; aconitate hydratase activity [GO:0003994]; citrate dehydratase activity [GO:0047780]; metal ion binding [GO:0046872]	4 iron, 4 sulfur cluster binding [GO:0051539]; aconitate hydratase activity [GO:0003994]; citrate dehydratase activity [GO:0047780]; metal ion binding [GO:0046872]; leucine biosynthetic process [GO:0009098]; tricarboxylic acid cycle [GO:0006099]	GO:0003994; GO:0006099; GO:0009098; GO:0046872; GO:0047780; GO:0051539	PATHWAY: Carbohydrate metabolism; tricarboxylic acid cycle; isocitrate from oxaloacetate: step 2/2. {ECO:0000256|ARBA:ARBA00004717}.	Unknown	Unknown	Unknown	901
A0A2G6DW02	315.736	1.35349	1.00462	5.07993e-06	5.09098e-05	UP	A0A2G6DW02	50S ribosomal protein L16	rplP CSA58_09585 CSB46_05020	Universal ribosomal protein uL16 family	translation	ribonucleoprotein complex [GO:1990904]; ribosome [GO:0005840]	rRNA binding [GO:0019843]; structural constituent of ribosome [GO:0003735]; tRNA binding [GO:0000049]	ribonucleoprotein complex [GO:1990904]; ribosome [GO:0005840]; rRNA binding [GO:0019843]; structural constituent of ribosome [GO:0003735]; tRNA binding [GO:0000049]; translation [GO:0006412]	GO:0000049; GO:0003735; GO:0005840; GO:0006412; GO:0019843; GO:1990904	Unknown	Unknown	Unknown	Unknown	138
A0A127HWW5	42.5916	1.35322	0.841706	0.00211427	0.00690716	UP	A0A127HWW5	Outer membrane usher protein	AYR47_12335	Fimbrial export usher family	pilus assembly	cell outer membrane [GO:0009279]	fimbrial usher porin activity [GO:0015473]	cell outer membrane [GO:0009279]; fimbrial usher porin activity [GO:0015473]; pilus assembly [GO:0009297]	GO:0009279; GO:0009297; GO:0015473	Unknown	Unknown	Unknown	Unknown	815
A0A2G6ZPY1	92.5713	1.30031	0.899571	0.000596075	0.00244379	UP	A0A2G6ZPY1	histidine kinase (EC 2.7.13.3)	CLU84_1979	Unknown	regulation of DNA-templated transcription	membrane [GO:0016020]	phosphorelay sensor kinase activity [GO:0000155]	membrane [GO:0016020]; phosphorelay sensor kinase activity [GO:0000155]; regulation of DNA-templated transcription [GO:0006355]	GO:0000155; GO:0006355; GO:0016020	Unknown	Unknown	Unknown	Unknown	855
A1SMP7	40.9829	1.28904	0.80797	0.000278562	0.00132693	UP	A1SMP7	Bifunctional protein FolD 2 [Includes: Methylenetetrahydrofolate dehydrogenase (EC 1.5.1.5); Methenyltetrahydrofolate cyclohydrolase (EC 3.5.4.9)]	folD2 Noca_3582	Tetrahydrofolate dehydrogenase/cyclohydrolase family	histidine biosynthetic process; methionine biosynthetic process; purine nucleotide biosynthetic process; tetrahydrofolate interconversion	Unknown	methenyltetrahydrofolate cyclohydrolase activity [GO:0004477]; methylenetetrahydrofolate dehydrogenase (NADP+) activity [GO:0004488]	methenyltetrahydrofolate cyclohydrolase activity [GO:0004477]; methylenetetrahydrofolate dehydrogenase (NADP+) activity [GO:0004488]; histidine biosynthetic process [GO:0000105]; methionine biosynthetic process [GO:0009086]; purine nucleotide biosynthetic process [GO:0006164]; tetrahydrofolate interconversion [GO:0035999]	GO:0000105; GO:0004477; GO:0004488; GO:0006164; GO:0009086; GO:0035999	PATHWAY: One-carbon metabolism; tetrahydrofolate interconversion. {ECO:0000255|HAMAP-Rule:MF_01576}.	Unknown	Unknown	Unknown	283
A0A2S9DSY1	31.7798	1.27066	0.828288	0.00189926	0.00632425	UP	A0A2S9DSY1	Fis family transcriptional regulator	CQZ99_29040	Unknown	regulation of DNA-templated transcription	Unknown	ATP binding [GO:0005524]; DNA binding [GO:0003677]	ATP binding [GO:0005524]; DNA binding [GO:0003677]; regulation of DNA-templated transcription [GO:0006355]	GO:0003677; GO:0005524; GO:0006355	Unknown	Unknown	Unknown	Unknown	252
A0A401K4P7	8.07321	1.26943	0.621107	0.000614613	0.0025074	UP	A0A401K4P7	FAD:protein FMN transferase (EC 2.7.1.180) (Flavin transferase)	PSUB009319_11760	ApbE family	protein flavinylation	plasma membrane [GO:0005886]	metal ion binding [GO:0046872]; transferase activity [GO:0016740]	plasma membrane [GO:0005886]; metal ion binding [GO:0046872]; transferase activity [GO:0016740]; protein flavinylation [GO:0017013]	GO:0005886; GO:0016740; GO:0017013; GO:0046872	Unknown	Unknown	Unknown	Unknown	340
A0A0K1ZHY2	9.37206	1.24995	0.685771	2.03107e-05	0.000154907	UP	A0A0K1ZHY2	Delta-aminolevulinic acid dehydratase (EC 4.2.1.24)	hemB CJO87_02645 MAFF211479_05200 MAFF241647_04440 RSSE_c0430 TO10_v1_340013	ALAD family	protoporphyrinogen IX biosynthetic process	Unknown	metal ion binding [GO:0046872]; porphobilinogen synthase activity [GO:0004655]	metal ion binding [GO:0046872]; porphobilinogen synthase activity [GO:0004655]; protoporphyrinogen IX biosynthetic process [GO:0006782]	GO:0004655; GO:0006782; GO:0046872	PATHWAY: Porphyrin-containing compound metabolism; protoporphyrin-IX biosynthesis; coproporphyrinogen-III from 5-aminolevulinate: step 1/4. {ECO:0000256|ARBA:ARBA00004694}.	Unknown	Unknown	Unknown	331
A0A364XWV7	67.6349	1.24699	0.849411	9.09484e-06	8.16764e-05	UP	A0A364XWV7	histidine kinase (EC 2.7.13.3)	DQQ10_22345	Unknown	regulation of intracellular signal transduction	cytoplasm [GO:0005737]	ATP binding [GO:0005524]; phosphorelay sensor kinase activity [GO:0000155]	cytoplasm [GO:0005737]; ATP binding [GO:0005524]; phosphorelay sensor kinase activity [GO:0000155]; regulation of intracellular signal transduction [GO:1902531]	GO:0000155; GO:0005524; GO:0005737; GO:1902531	Unknown	Unknown	Unknown	Unknown	2148
A0A172Y5D8	152.995	1.22758	0.871356	5.34697e-11	1.05641e-08	UP	A0A172Y5D8	Polyphosphate kinase (EC 2.7.4.1) (ATP-polyphosphate phosphotransferase) (Polyphosphoric acid kinase)	ppk DA69_06650 E3U41_03530	Polyphosphate kinase 1 (PPK1) family	phosphorylation; polyphosphate biosynthetic process	polyphosphate kinase complex [GO:0009358]	ATP binding [GO:0005524]; metal ion binding [GO:0046872]; polyphosphate kinase activity [GO:0008976]	polyphosphate kinase complex [GO:0009358]; ATP binding [GO:0005524]; metal ion binding [GO:0046872]; polyphosphate kinase activity [GO:0008976]; phosphorylation [GO:0016310]; polyphosphate biosynthetic process [GO:0006799]	GO:0005524; GO:0006799; GO:0008976; GO:0009358; GO:0016310; GO:0046872	Unknown	Unknown	24903872	Unknown	743
A0A1I1I2H8	42.3885	1.21869	0.769717	0.000648869	0.00260868	UP	A0A1I1I2H8	ROK family protein (Putative glucokinase)	SAMN04487968_10599	ROK (NagC/XylR) family	phosphorylation	Unknown	kinase activity [GO:0016301]	kinase activity [GO:0016301]; phosphorylation [GO:0016310]	GO:0016301; GO:0016310	Unknown	Unknown	Unknown	Unknown	389
A0A2S9EP18	49.6653	1.20208	0.776647	6.7046e-07	1.07987e-05	UP	A0A2S9EP18	Type 3 secretion system secretin (T3SS secretin)	sctC CQZ99_15200	Bacterial secretin family, T3SS SctC subfamily	protein secretion by the type III secretion system	cell outer membrane [GO:0009279]; type III protein secretion system complex [GO:0030257]	Unknown	cell outer membrane [GO:0009279]; type III protein secretion system complex [GO:0030257]; protein secretion by the type III secretion system [GO:0030254]	GO:0009279; GO:0030254; GO:0030257	Unknown	Unknown	Unknown	Unknown	710
A0A0Q7DW81	82.5647	1.19042	0.861101	1.41781e-08	6.25795e-07	UP	A0A0Q7DW81	DNA-directed DNA polymerase (EC 2.7.7.7)	ASC89_07640	Unknown	DNA replication	Unknown	3'-5' exonuclease activity [GO:0008408]; DNA-directed DNA polymerase activity [GO:0003887]	3'-5' exonuclease activity [GO:0008408]; DNA-directed DNA polymerase activity [GO:0003887]; DNA replication [GO:0006260]	GO:0003887; GO:0006260; GO:0008408	Unknown	Unknown	Unknown	Unknown	1157
A0A2A4HUA5	158.295	1.18946	0.912666	3.53025e-11	7.70896e-09	UP	A0A2A4HUA5	Valine--tRNA ligase (EC 6.1.1.9) (Valyl-tRNA synthetase) (ValRS)	valS COA17_15400	Class-I aminoacyl-tRNA synthetase family, ValS type 1 subfamily	valyl-tRNA aminoacylation	cytoplasm [GO:0005737]	aminoacyl-tRNA editing activity [GO:0002161]; ATP binding [GO:0005524]; valine-tRNA ligase activity [GO:0004832]	cytoplasm [GO:0005737]; aminoacyl-tRNA editing activity [GO:0002161]; ATP binding [GO:0005524]; valine-tRNA ligase activity [GO:0004832]; valyl-tRNA aminoacylation [GO:0006438]	GO:0002161; GO:0004832; GO:0005524; GO:0005737; GO:0006438	Unknown	Unknown	Unknown	DOMAIN: The C-terminal coiled-coil domain is crucial for aminoacylation activity. {ECO:0000256|HAMAP-Rule:MF_02004}.; DOMAIN: ValRS has two distinct active sites: one for aminoacylation and one for editing. The misactivated threonine is translocated from the active site to the editing site. {ECO:0000256|HAMAP-Rule:MF_02004}.	930
A0A072T6Y2	9.62046	1.17839	0.666222	5.25996e-05	0.000336926	UP	A0A072T6Y2	Flagellar biosynthesis protein FlhA	GY14_16525	Unknown	protein secretion	membrane [GO:0016020]	Unknown	membrane [GO:0016020]; protein secretion [GO:0009306]	GO:0009306; GO:0016020	Unknown	Unknown	Unknown	Unknown	138
A0A386Y662	65.6158	1.17374	0.817906	9.73567e-08	2.60602e-06	UP	A0A386Y662	Lipopolysaccharide export system permease protein LptF	lptF DXV65_05420 PS663_01920	LptF/LptG family	transmembrane transport	ATP-binding cassette (ABC) transporter complex [GO:0043190]	Unknown	ATP-binding cassette (ABC) transporter complex [GO:0043190]; transmembrane transport [GO:0055085]	GO:0043190; GO:0055085	Unknown	Unknown	Unknown	Unknown	372
A0A4S4ZZW7	66.0105	1.16811	0.842044	0.00042632	0.00187175	UP	A0A4S4ZZW7	S-adenosylmethionine synthase (AdoMet synthase) (EC 2.5.1.6) (MAT) (Methionine adenosyltransferase)	metK E7Z54_13620	AdoMet synthase family	one-carbon metabolic process; S-adenosylmethionine biosynthetic process	cytoplasm [GO:0005737]	ATP binding [GO:0005524]; magnesium ion binding [GO:0000287]; methionine adenosyltransferase activity [GO:0004478]	cytoplasm [GO:0005737]; ATP binding [GO:0005524]; magnesium ion binding [GO:0000287]; methionine adenosyltransferase activity [GO:0004478]; one-carbon metabolic process [GO:0006730]; S-adenosylmethionine biosynthetic process [GO:0006556]	GO:0000287; GO:0004478; GO:0005524; GO:0005737; GO:0006556; GO:0006730	PATHWAY: Amino-acid biosynthesis; S-adenosyl-L-methionine biosynthesis; S-adenosyl-L-methionine from L-methionine: step 1/1. {ECO:0000256|ARBA:ARBA00005224, ECO:0000256|HAMAP-Rule:MF_00086}.	Unknown	Unknown	Unknown	397
A0A1Y1IZA3	79.0735	1.15994	0.845902	5.09887e-05	0.000328497	UP	A0A1Y1IZA3	Hydroxymethylpyrimidine ABC transporter (EC 4.3.1.12)	CTR2_0241	Unknown	thiamine biosynthetic process	Unknown	ornithine cyclodeaminase activity [GO:0008473]	ornithine cyclodeaminase activity [GO:0008473]; thiamine biosynthetic process [GO:0009228]	GO:0008473; GO:0009228	Unknown	Unknown	Unknown	Unknown	342
A0A1Y1J277	23.8536	1.14861	0.779246	0.00103449	0.00383222	UP	A0A1Y1J277	Cytochrome B561 (EC 4.3.1.3) (Cytochrome b)	CTR2_1181 CTTA_3779	Unknown	respiratory electron transport chain	plasma membrane [GO:0005886]	electron transfer activity [GO:0009055]; histidine ammonia-lyase activity [GO:0004397]	plasma membrane [GO:0005886]; electron transfer activity [GO:0009055]; histidine ammonia-lyase activity [GO:0004397]; respiratory electron transport chain [GO:0022904]	GO:0004397; GO:0005886; GO:0009055; GO:0022904	Unknown	Unknown	Unknown	Unknown	182
A0A1I1P5J6	21.3563	1.14836	0.683283	0.000987007	0.00368632	UP	A0A1I1P5J6	Transcription-repair-coupling factor (TRCF) (EC 3.6.4.-)	mfd SAMN04487968_1285	Helicase family, RecG subfamily; UvrB family	regulation of DNA-templated transcription; transcription-coupled nucleotide-excision repair, DNA damage recognition	cytoplasm [GO:0005737]	ATP binding [GO:0005524]; damaged DNA binding [GO:0003684]; helicase activity [GO:0004386]; hydrolase activity [GO:0016787]	cytoplasm [GO:0005737]; ATP binding [GO:0005524]; damaged DNA binding [GO:0003684]; helicase activity [GO:0004386]; hydrolase activity [GO:0016787]; regulation of DNA-templated transcription [GO:0006355]; transcription-coupled nucleotide-excision repair, DNA damage recognition [GO:0000716]	GO:0000716; GO:0003684; GO:0004386; GO:0005524; GO:0005737; GO:0006355; GO:0016787	Unknown	Unknown	Unknown	Unknown	1204
A0A2T8F4Q4	307.032	1.13932	0.885294	0.00209364	0.00686012	UP	A0A2T8F4Q4	Dihydrolipoyl dehydrogenase (EC 1.8.1.4)	lpdA DDE18_22010	Class-I pyridine nucleotide-disulfide oxidoreductase family	cell redox homeostasis	Unknown	dihydrolipoyl dehydrogenase activity [GO:0004148]; flavin adenine dinucleotide binding [GO:0050660]	dihydrolipoyl dehydrogenase activity [GO:0004148]; flavin adenine dinucleotide binding [GO:0050660]; cell redox homeostasis [GO:0045454]	GO:0004148; GO:0045454; GO:0050660	Unknown	Unknown	Unknown	Unknown	467
D0J783	122.112	1.13372	0.820787	1.72906e-10	2.48637e-08	UP	D0J783	Sulfur carrier protein FdhD	fdhD CtCNB1_4069	FdhD family	Mo-molybdopterin cofactor biosynthetic process	cytoplasm [GO:0005737]	sulfur carrier activity [GO:0097163]; sulfurtransferase activity [GO:0016783]	cytoplasm [GO:0005737]; sulfur carrier activity [GO:0097163]; sulfurtransferase activity [GO:0016783]; Mo-molybdopterin cofactor biosynthetic process [GO:0006777]	GO:0005737; GO:0006777; GO:0016783; GO:0097163	Unknown	Unknown	19734336	Unknown	287
A0A4Q4X5U9	58.1322	1.11632	0.90789	0.000458139	0.0019759	UP	A0A4Q4X5U9	ZT_dimer domain-containing protein	DL771_012495	Unknown	cellular transition metal ion homeostasis	membrane [GO:0016020]	cation transmembrane transporter activity [GO:0008324]	membrane [GO:0016020]; cation transmembrane transporter activity [GO:0008324]; cellular transition metal ion homeostasis [GO:0046916]	GO:0008324; GO:0016020; GO:0046916	Unknown	Unknown	Unknown	Unknown	307
A0A5A7M960	90.1306	1.11599	0.856626	5.38364e-05	0.000343114	UP	A0A5A7M960	Bcr/CflA family efflux transporter	bcr CTTA_1158	Major facilitator superfamily, Bcr/CmlA family	xenobiotic detoxification by transmembrane export across the plasma membrane	plasma membrane [GO:0005886]	xenobiotic transmembrane transporter activity [GO:0042910]	plasma membrane [GO:0005886]; xenobiotic transmembrane transporter activity [GO:0042910]; xenobiotic detoxification by transmembrane export across the plasma membrane [GO:1990961]	GO:0005886; GO:0042910; GO:1990961	Unknown	Unknown	Unknown	Unknown	406
A0A7Y9E4T7	13.1765	1.11582	0.687227	6.50844e-05	0.000402437	UP	A0A7Y9E4T7	2-oxoglutarate dehydrogenase E1 component (EC 1.2.4.2)	BJZ21_001307	Unknown	tricarboxylic acid cycle	Unknown	acyltransferase activity [GO:0016746]; magnesium ion binding [GO:0000287]; oxoglutarate dehydrogenase (succinyl-transferring) activity [GO:0004591]; thiamine pyrophosphate binding [GO:0030976]	acyltransferase activity [GO:0016746]; magnesium ion binding [GO:0000287]; oxoglutarate dehydrogenase (succinyl-transferring) activity [GO:0004591]; thiamine pyrophosphate binding [GO:0030976]; tricarboxylic acid cycle [GO:0006099]	GO:0000287; GO:0004591; GO:0006099; GO:0016746; GO:0030976	PATHWAY: Carbohydrate metabolism; tricarboxylic acid cycle; succinyl-CoA from 2-oxoglutarate (dehydrogenase route): step 1/1. {ECO:0000256|ARBA:ARBA00004813}.	Unknown	Unknown	Unknown	1260
A0A1I1MR16	110.378	1.11561	0.861231	4.53755e-06	4.70971e-05	UP	A0A1I1MR16	Pyruvate carboxylase (EC 6.4.1.1)	SAMN04487968_112113	Unknown	gluconeogenesis; pyruvate metabolic process	cytoplasm [GO:0005737]	ATP binding [GO:0005524]; metal ion binding [GO:0046872]; pyruvate carboxylase activity [GO:0004736]	cytoplasm [GO:0005737]; ATP binding [GO:0005524]; metal ion binding [GO:0046872]; pyruvate carboxylase activity [GO:0004736]; gluconeogenesis [GO:0006094]; pyruvate metabolic process [GO:0006090]	GO:0004736; GO:0005524; GO:0005737; GO:0006090; GO:0006094; GO:0046872	PATHWAY: Carbohydrate biosynthesis; gluconeogenesis. {ECO:0000256|ARBA:ARBA00004742}.	Unknown	Unknown	Unknown	1143
A0A072TI10	50.3208	1.10644	0.797188	5.30725e-08	1.6645e-06	UP	A0A072TI10	Flagellar motor switch protein FliG	fliG BI380_24815 GCS91_03330 GY14_16715 SAMN05444579_12252	FliG family	bacterial-type flagellum-dependent cell motility; chemotaxis	bacterial-type flagellum basal body [GO:0009425]; plasma membrane [GO:0005886]	cytoskeletal motor activity [GO:0003774]	bacterial-type flagellum basal body [GO:0009425]; plasma membrane [GO:0005886]; cytoskeletal motor activity [GO:0003774]; bacterial-type flagellum-dependent cell motility [GO:0071973]; chemotaxis [GO:0006935]	GO:0003774; GO:0005886; GO:0006935; GO:0009425; GO:0071973	Unknown	Unknown	Unknown	Unknown	331
A0A1H7D377	252.708	1.0979	0.920779	4.54157e-06	4.70971e-05	UP	A0A1H7D377	Transposase and inactivated derivatives, TnpA family	SAMN05428950_1074	Transposase 7 family	transposition, DNA-mediated	Unknown	DNA binding [GO:0003677]; transposase activity [GO:0004803]	DNA binding [GO:0003677]; transposase activity [GO:0004803]; transposition, DNA-mediated [GO:0006313]	GO:0003677; GO:0004803; GO:0006313	Unknown	Unknown	Unknown	Unknown	504
D0IZM6	14.7991	1.09016	0.665945	1.24527e-05	0.000103332	UP	D0IZM6	Cysteine desulfurase IscS (EC 2.8.1.7)	iscS CtCNB1_2733	Class-V pyridoxal-phosphate-dependent aminotransferase family, NifS/IscS subfamily	[2Fe-2S] cluster assembly	cytoplasm [GO:0005737]	2 iron, 2 sulfur cluster binding [GO:0051537]; cysteine desulfurase activity [GO:0031071]; metal ion binding [GO:0046872]; pyridoxal phosphate binding [GO:0030170]; transaminase activity [GO:0008483]	cytoplasm [GO:0005737]; 2 iron, 2 sulfur cluster binding [GO:0051537]; cysteine desulfurase activity [GO:0031071]; metal ion binding [GO:0046872]; pyridoxal phosphate binding [GO:0030170]; transaminase activity [GO:0008483]; [2Fe-2S] cluster assembly [GO:0044571]	GO:0005737; GO:0008483; GO:0030170; GO:0031071; GO:0044571; GO:0046872; GO:0051537	PATHWAY: Cofactor biosynthesis; iron-sulfur cluster biosynthesis. {ECO:0000256|HAMAP-Rule:MF_00331}.	Unknown	19734336	Unknown	439
A0A3D5Q7A9	18.305	1.08601	0.81419	0.000772595	0.00303264	UP	A0A3D5Q7A9	ribonucleoside-diphosphate reductase (EC 1.17.4.1)	DHU56_16295	Ribonucleoside diphosphate reductase large chain family	DNA replication	Unknown	ribonucleoside-diphosphate reductase activity, thioredoxin disulfide as acceptor [GO:0004748]	ribonucleoside-diphosphate reductase activity, thioredoxin disulfide as acceptor [GO:0004748]; DNA replication [GO:0006260]	GO:0004748; GO:0006260	PATHWAY: Genetic information processing; DNA replication. {ECO:0000256|ARBA:ARBA00005160}.	Unknown	30148503	Unknown	142
A0A5N7K1N4	18.921	1.08087	0.744387	0.000136005	0.000746411	UP	A0A5N7K1N4	Chemotaxis-specific protein-glutamate methyltransferase CheB (EC 3.1.1.61)	cheB F0170_26980	Unknown	chemotaxis; methylation	cytoplasm [GO:0005737]	methyltransferase activity [GO:0008168]; phosphorelay response regulator activity [GO:0000156]; protein-glutamate methylesterase activity [GO:0008984]	cytoplasm [GO:0005737]; methyltransferase activity [GO:0008168]; phosphorelay response regulator activity [GO:0000156]; protein-glutamate methylesterase activity [GO:0008984]; chemotaxis [GO:0006935]; methylation [GO:0032259]	GO:0000156; GO:0005737; GO:0006935; GO:0008168; GO:0008984; GO:0032259	Unknown	Unknown	Unknown	Unknown	214
A0A0E3CH94	50.9559	1.06508	0.833476	6.74107e-07	1.07987e-05	UP	A0A0E3CH94	Shikimate kinase (SK) (EC 2.7.1.71)	aroK P608_07760	Shikimate kinase family	amino acid biosynthetic process; aromatic amino acid family biosynthetic process; chorismate biosynthetic process; phosphorylation	cytoplasm [GO:0005737]	ATP binding [GO:0005524]; magnesium ion binding [GO:0000287]; shikimate kinase activity [GO:0004765]	cytoplasm [GO:0005737]; ATP binding [GO:0005524]; magnesium ion binding [GO:0000287]; shikimate kinase activity [GO:0004765]; amino acid biosynthetic process [GO:0008652]; aromatic amino acid family biosynthetic process [GO:0009073]; chorismate biosynthetic process [GO:0009423]; phosphorylation [GO:0016310]	GO:0000287; GO:0004765; GO:0005524; GO:0005737; GO:0008652; GO:0009073; GO:0009423; GO:0016310	PATHWAY: Metabolic intermediate biosynthesis; chorismate biosynthesis; chorismate from D-erythrose 4-phosphate and phosphoenolpyruvate: step 5/7. {ECO:0000256|ARBA:ARBA00004842, ECO:0000256|HAMAP-Rule:MF_00109}.	Unknown	Unknown	Unknown	165
A0A246KLC9	12.8998	1.0592	0.679286	3.00356e-05	0.000214858	UP	A0A246KLC9	Prolyl tripeptidyl peptidase (EC 3.4.14.12)	ptpA_2 NCTC8545_00027	Peptidase S9C family	proteolysis	Unknown	serine-type peptidase activity [GO:0008236]	serine-type peptidase activity [GO:0008236]; proteolysis [GO:0006508]	GO:0006508; GO:0008236	Unknown	Unknown	Unknown	Unknown	706
A0A519EP99	31.6877	1.04866	0.785793	0.000109912	0.000618756	UP	A0A519EP99	DNA-directed RNA polymerase (EC 2.7.7.6)	rpoB EOP13_31930	Unknown	DNA-templated transcription	DNA-directed RNA polymerase complex [GO:0000428]	DNA binding [GO:0003677]; DNA-directed 5'-3' RNA polymerase activity [GO:0003899]; ribonucleoside binding [GO:0032549]	DNA-directed RNA polymerase complex [GO:0000428]; DNA binding [GO:0003677]; DNA-directed 5'-3' RNA polymerase activity [GO:0003899]; ribonucleoside binding [GO:0032549]; DNA-templated transcription [GO:0006351]	GO:0000428; GO:0003677; GO:0003899; GO:0006351; GO:0032549	Unknown	Unknown	30498029	Unknown	545
A0A1Y1IXJ8	344.577	1.04829	0.959608	0.00144971	0.00505449	UP	A0A1Y1IXJ8	TonB-dependent receptor (EC 1.3.8.7)	CTR2_0325	TonB-dependent receptor family	ion transport; organic substance transport	cell outer membrane [GO:0009279]	medium-chain-acyl-CoA dehydrogenase activity [GO:0070991]	cell outer membrane [GO:0009279]; medium-chain-acyl-CoA dehydrogenase activity [GO:0070991]; ion transport [GO:0006811]; organic substance transport [GO:0071702]	GO:0006811; GO:0009279; GO:0070991; GO:0071702	Unknown	Unknown	Unknown	Unknown	726
[truncated: 8 more rows]

## Sheet: CTLvsDAOM_RC_down
	baseMean	log2FoldChange	lfcSE	pvalue	padj	diffexpressed	Entry	Protein_names	Gene_names	Protein_families	Gene_Ontology_biological_process	Gene_Ontology_cellular.component	Gene_Ontology_molecular_function	Gene_Ontology	Gene_Ontology_IDs	Pathway	pH_dependence	PubMed_ID	Domain_CC	Length
[truncated: 332 more rows]

[truncated: 5 more sheets: CTLvsDAOM_SC_up, CTLvsDAOM_SC_down, CTLvsC2_RC_up, CTLvsC2_RC_down, CTLvsC2_SC_up]
